# Supplementary material for: Exploring the Molecular Mechanism of Skeletal Muscle Development in Ningxiang Pig by Weighted Gene Co-Expression Network Analysis
Source: Int J Mol Sci. 2024 Aug 22;25(16):9089. doi: 10.3390/ijms25169089 (PMC11354759; doi:10.3390/ijms25169089)
Supplement: Supplementary file 1 [file ijms-25-09089-s001.zip › ijms-3117345-supplementary/Table S1.xls]

## Sheet: mRNA-12474
Summary table of transcripts
Transcript id	N210D_M1	N210D_M2	N210D_M3	N150D_M1	N150D_M2	N150D_M3	N90D_M1	N90D_M2	N90D_M3	N30D_M1	N30D_M2	N30D_M3
Pig.14082.1	27.22	33.11	28.5	20.34	14.81	40.04	14.96	11.85	12.83	26.84	24.44	26.09
Pig.23124.1	0.87	0.69	1.39	0.89	1.07	2.13	0.53	0.6	0.3	1.56	1.58	0.78
Pig.17299.1	6.73	7.44	5.47	5.19	3.99	7.98	3.27	2.78	2.56	4.58	3.83	3.79
Pig.14981.1	29.26	34.01	31.66	28.97	25.38	31.07	9.97	11.1	9.33	19.51	34.47	14.14
Pig.10270.1	9.64	6.8	10.08	10.68	6.94	7.29	10.81	9.44	12.1	11.82	9.12	12.31
Pig.03816.1	3.92	3.26	2.04	2.98	1.09	13.26	0.78	0.78	0.24	1.03	1.45	0.71
MSTRG.43256.2	156.27	138.63	156.49	157.77	118.55	308.56	284.38	118.98	186.45	147.81	145.25	196.91
Pig.03114.1	20.86	22.42	16.02	15.37	12.92	12.06	11.98	12.72	12.14	24.42	21.24	21.63
Pig.09627.1	2.24	2.08	1.74	5.26	1.91	1.04	2.23	0.89	1.04	1.83	1.14	0.4
Pig.09830.1	1.88	1.95	1.49	1.73	1.81	2.05	2.43	1.51	2.23	3.34	2.95	2.75
MSTRG.43172.2	35.29	27.65	20.62	11.43	13.08	27.04	14.79	13.98	10.83	15.73	13.15	13.17
MSTRG.5781.2	1.76	1.22	0.92	0.37	1.29	0.39	0.83	1.24	0.7	2.31	2.22	1.79
MSTRG.29085.1	0.61	0.7	0.7	1.32	1.55	1	0.59	0.46	0.52	0.98	0.72	0.88
Pig.05739.1	3.38	3.11	3.24	1.97	1.7	6.51	2.16	1.53	1.39	3.61	3.82	3.09
Pig.04318.1	3.58	3.56	3.13	2.67	2.77	4.45	3.5	2.11	2.33	3.57	3.34	2.92
Pig.14705.1	17.63	16.57	22.59	19.16	18.05	19.63	14.28	14.1	9.08	19.57	16.86	14.97
Pig.02282.1	10.94	12.99	15.85	5.65	2.16	13.2	3.18	2.45	1.9	4.26	4.2	1.62
Pig.04124.1	0.98	1.39	0.77	1.05	0.76	1.88	1.3	0.94	0.6	1.71	1.16	0.61
MSTRG.33388.1	21	22.67	16.28	6.97	8.66	20.9	10.73	11.26	6.95	10.07	8.56	6.65
Pig.20307.1	25.75	26.04	25.97	7.47	0.84	6.57	11.42	8.95	12.26	3.13	9.87	16.67
MSTRG.27616.1	8.38	9.12	5.94	2.98	2.91	7.82	2.12	2.24	1.45	2.73	2.43	1.71
Pig.19888.1	2.32	1.97	1.82	2.12	1.61	4.39	2.8	2.14	4.17	2.57	2.84	3.11
Pig.11730.1	4991.56	4603.21	4669.07	9107.5	2916.36	1203.03	2228.19	3358.85	1855.19	5170.11	5377.07	3296.88
MSTRG.35863.1	454.99	486.14	315.38	377.03	471.03	551.64	32.35	29.31	54.87	56.39	79.37	84.02
Pig.11720.1	1.42	1.65	1.61	1	0.65	2.24	1.17	0.87	0.82	1.44	1.29	1.24
Pig.12899.1	15.61	16.84	16.21	20.15	19.41	34.27	15.8	11.53	12.48	25	19.39	25.78
Pig.12340.1	18.66	18.63	16.44	15.17	18.16	24	14.17	12.02	16.61	20.41	21.42	28.06
Pig.20317.1	25.22	21.37	31.25	12.83	10.54	35.31	26.5	11.82	34.94	11.76	12.78	33.34
Pig.14963.1	1.65	0.72	1.04	0.76	0.33	2.44	3.18	1.34	2.12	2.11	2.09	2.18
Pig.10492.1	3.49	3.77	4.4	3.19	1.99	7.9	5.29	3.89	5.85	15.83	16.68	6.24
Pig.05641.1	3.09	2.73	3.83	3.81	2.79	14.36	0.85	1.09	1.52	3.94	3.6	3.79
Pig.12516.1	2.58	2.86	2.53	0.87	1.58	1.44	1.2	0.74	1.97	1.01	1.91	1.41
MSTRG.40931.1	357.94	444.83	377.25	371.09	473.88	297.61	305.02	242.38	189.57	441.79	448.27	312.49
Pig.09752.1	1.29	1.14	1.35	2.47	1.47	3.6	2.91	1.67	1.8	4.3	3.74	3.12
Pig.22153.1	0.75	0.41	1.01	0.69	0.59	0.45	1.79	0.93	1.37	0.97	0.74	1.67
Pig.12167.1	76.97	92.84	65.68	63.93	35.56	61.41	31.09	29.68	22.21	25.27	25.38	22.66
Pig.00753.1	94.12	102.47	99.78	93.68	72.88	91.54	49.94	36.17	28.48	59.18	71.77	52.71
Pig.06336.1	1.06	0.64	0.67	1.15	0.47	1.18	3.16	2.28	2.89	4.67	5.27	2.97
MSTRG.13535.2	8.44	12.17	10.57	8.47	8.79	16.94	9	6.42	6.2	9.46	8.75	13.77
Pig.04848.1	9.4	11.19	12.03	7.47	3.71	20.44	3.53	3.63	5.2	8.3	9.64	8.18
Pig.20939.1	8.78	8.7	7.3	7.89	5.16	10.79	7.48	5.59	6.87	10.06	10.69	10.86
Pig.09034.1	2.71	1.94	2.8	2.09	1.36	10.7	3.32	1.99	2.12	4.53	5.19	4.83
Pig.15471.1	0.89	0.55	0.6	0.76	0.22	2.95	1.73	0.95	1.04	2.96	3.44	2.08
Pig.08874.1	15.03	15.63	14.36	12.61	6.47	28.27	6.91	5.32	4.83	12.3	13.3	11.58
Pig.06884.1	3.09	2.78	2.4	4.13	1.92	3.04	3.39	2.9	3.46	3.22	3.63	3.61
Pig.23278.1	3.19	1.43	2.63	1.92	0.53	3.7	1.22	0.35	1.93	0	1.11	0.89
Pig.15390.1	16.73	19.13	24.22	23.48	23.12	72.64	83.77	52.07	42.91	84.87	64.94	41.28
Pig.11198.1	6.14	2.43	3.23	2.54	1.76	2.11	1.27	2.23	4.16	3.67	2.95	2.81
Pig.04306.1	12.42	13.48	13.52	10.63	5.77	17.06	2.78	2.27	2.16	3.79	3.34	3.06
Pig.11758.1	16.79	17.99	11.03	0	11.64	26.44	3.39	11.23	3.6	18.25	8.65	5.93
Pig.03295.1	2.27	2.49	1.17	1.29	1.12	5.87	2.58	1.43	2.01	1.78	2.01	1.81
Pig.07287.1	6.34	4.77	3.36	3.23	2.03	2.67	3.28	2.27	1.73	2.71	1.95	2.34
MSTRG.4160.1	2.2	2.53	1.62	0.64	0.89	1.84	0.93	0.66	0.51	0.97	0.85	0.51
Pig.20309.1	79.04	80.4	113.97	28.54	22.99	40.14	27.2	17.04	43.03	21.42	29.38	57.13
Pig.04322.1	3.19	2.42	1.34	0.98	0.53	4.49	2.75	0.65	1.38	1.76	2.47	1.87
MSTRG.22706.1	3.79	11.32	3.18	6.36	17.79	10.79	1.31	0.47	1.14	0.44	2.44	0.52
Pig.08519.1	108.73	113.15	120.73	25.17	25.02	22.79	16.77	16.49	38.13	14.32	15.27	22.79
Pig.19339.1	3.12	3.81	2.05	1.89	1.56	2.97	2.42	1.5	1.91	2.74	4.2	3.3
Pig.17023.1	4.51	4.87	3.88	5.04	3.41	8.4	3.53	3.13	3.57	6.38	5.08	4.39
Pig.02202.1	2.3	1.63	3.37	0.67	0.16	2.95	0.24	0.34	0.29	0.64	0.59	0.37
Pig.21643.1	55.83	49.46	46.13	50	30.75	73.49	89.49	58.25	67.04	75.78	83	60.54
Pig.20844.1	14.37	14.5	14.79	21.44	12.08	25.28	33.84	24.7	30.83	25.9	24.89	22.97
Pig.07297.1	0.9	1.31	0.62	0.8	0.35	2.69	1.18	0.5	0.44	1.57	1.8	0.5
Pig.20078.1	5.52	5.74	5.5	7.61	2.5	3.75	1.82	2.19	1.06	1.89	2.2	0.98
Pig.02157.1	1.82	2.01	1.89	2.28	2.77	2	1.26	1.52	0.75	1.46	1.08	0.89
Pig.21416.1	5.41	6.25	4.99	2.59	5.48	7.27	0.76	3.31	2.95	0.62	0.4	0.8
Pig.12169.1	1.23	1.64	0.98	0.91	0.66	4.99	2.21	0.78	1.02	3.35	2.73	2.34
MSTRG.39950.2	58.07	62.91	60.19	53.36	43.11	79.01	34.28	29.63	29.85	70.65	63.93	72.46
MSTRG.39950.3	229.31	226.53	243	254.32	156.6	313.95	145.71	115.13	103.49	279.13	277.42	232.94
Pig.08844.1	118.2	118.75	109.27	52.66	39.92	102.11	61.11	59.77	79.8	72.33	95.36	119.9
Pig.17258.1	0.97	1.64	0.24	4.45	0.72	3.69	9.24	2.48	1.12	2.2	1.16	2.01
Pig.18119.1	10.36	9.81	4.56	1.86	3.72	8.82	3.66	4.23	3.88	4.91	3.55	5.19
Pig.01713.1	0.8	1.64	1.31	1.37	0.44	1.23	0.14	0.24	0.21	0.16	0.21	0.09
Pig.12426.1	1.29	1.26	0.98	0.58	0.84	0.68	0.75	0.47	0.39	0.79	0.91	0.59
Pig.07207.1	8.73	10.49	7.85	6.68	3.1	5.34	1.83	1.78	1.74	2.25	2.64	1.59
Pig.22758.1	2.21	2.78	0.25	0.39	0.49	0.86	9.42	0.31	0.38	0.74	0.39	0.79
Pig.12567.1	1.37	0.97	0.79	0.99	0.61	2.16	0.89	0.43	0.76	0.81	1.88	1.44
Pig.15723.1	6.56	7.86	7.13	3.26	2.82	5.82	4.34	2.7	4.86	3.53	4.85	6.53
MSTRG.8838.1	3.08	2.88	2.41	1.4	1.72	2.76	2.14	1.67	1.21	2.45	1.89	1.92
Pig.13643.1	10.23	8.68	6.46	6.65	10.92	1.25	1.85	4.88	1.26	4.22	3.39	3.66
Pig.15024.1	14.21	13.61	20.85	10.28	5.65	20.79	5.15	3.86	3.56	5.32	5.3	5.91
Pig.19862.1	3.33	6.41	2.11	2.53	3.31	2.03	26.51	1.54	2.78	3.99	4.57	3.71
MSTRG.30709.1	14.42	15.71	11.5	4.11	5.11	12.16	6.81	6.67	4.25	6.13	5.27	2.94
Pig.09894.1	2.42	2.61	2.27	2.36	1.46	3.15	2.11	1.32	1.18	2.16	2.21	1.92
Pig.13245.1	5.86	4.33	3.71	7.83	4.6	7.23	8.72	6.19	6.76	11.55	8.32	7.43
Pig.04952.1	4.34	4.48	5.31	4.06	3.94	5.59	1.71	1.79	1.11	2.41	2.55	2.68
Pig.12757.1	20.08	18.91	13.16	14.18	4.5	24.24	9.1	5.82	7.88	9.67	13.49	10.23
Pig.15697.1	2.14	2.42	1.85	1.94	1.01	2.89	1.64	1.26	0.96	1.74	2.1	1.79
Pig.10199.1	362.14	294.67	282.61	624.11	339.66	417.04	610.19	531.23	554.77	501.27	453.86	553.15
Pig.18430.1	3.39	4.11	6.84	3.8	5.65	5.83	9.7	7.13	8.97	11.24	9.46	7.19
Pig.02464.1	3.39	4.18	3.77	3.91	1.63	4.72	1.58	1.36	1.13	1.6	1.86	0.85
Pig.19125.1	0.6	0.59	0.58	0.66	0.39	0.66	0.8	1.16	0.64	1.72	1.27	1.88
Pig.12381.1	1.75	1.64	1.1	1.52	0.7	1.44	1.28	0.61	1.01	0.92	1.2	1.4
MSTRG.4678.1	527.45	540.28	571.31	286.38	207.12	353.25	180.29	146.07	282.9	150.68	191.25	264.21
Pig.13501.1	2.27	2.39	1.36	1.11	0.88	2.96	2.26	1.21	1.23	2.38	3.15	2.13
Pig.07332.1	1.93	1.93	1.78	1.18	0.53	5.5	1.34	0.95	0.69	1.9	1.38	1.28
Pig.06398.1	23.25	21.36	27.16	18.44	9.07	39.95	12.48	7.75	10.26	15.63	16.41	17.55
Pig.02456.1	1.75	2.29	1.4	2.54	0.82	1.24	0.06	0.3	0	0.12	0.11	0
Pig.15585.1	17.39	17.02	13.68	11.51	11.59	16.3	15.88	15.16	9.59	16.68	15.5	16.42
Pig.14106.1	6.57	5.69	7.53	3.94	2.17	4.39	4.88	3.22	3.3	5	5.69	4.92
Pig.14982.1	21.48	24.06	19.3	19.58	11.61	20.63	8.83	8.34	5.79	16.03	19.41	14.9
Pig.17353.1	0.29	0.32	0.59	0.94	1.5	1.06	2.38	1.17	1.42	1.86	3	2.12
Pig.10419.1	7.47	8.67	7.48	6.47	4.51	8.66	3.49	3.15	2.75	5.47	5.57	4.66
Pig.09252.1	13.69	15.36	12.72	12.74	8.22	14.35	8.01	6.3	5.38	9.49	9.92	6.22
Pig.08931.1	3.56	3.65	3.23	2.43	1.76	4.22	1.45	1.92	1.29	3.14	3.22	1.84
Pig.23171.1	5.27	5.02	5.41	5.02	3.41	5.93	4.74	4.07	6.03	5.07	4.93	5.7
Pig.00050.1	1.02	1.4	0.98	0.56	0.64	5.26	0.08	0.37	0.33	0.2	0.26	0.24
Pig.03030.1	0.62	0.57	0.52	0.78	0.13	1.09	1.02	0.8	1.16	1.06	0.97	1.03
Pig.16893.1	3.21	2.37	2.59	1.18	1.01	2.24	1.19	1.44	1.22	2.19	3.88	2.34
Pig.18311.1	39.75	40.19	43.38	13.67	12.25	21.94	20.54	16.28	19.17	24.23	30.3	20.84
Pig.02525.1	4.81	5.32	4.45	4.18	2.89	4.94	1.94	1.86	1.52	2.44	3.08	2.18
Pig.17827.1	3.68	3.36	2.99	4.29	3.39	3.67	3.09	3.29	3.91	3.17	3.34	2.6
Pig.10902.1	2.88	3.22	3.09	1.95	2.05	3.55	1.83	1.17	1.17	2.57	3.5	2.23
Pig.03459.1	3.16	2.97	3.11	1.27	1.5	3.25	1.78	0.96	1.45	2.14	1.77	2.1
Pig.12979.1	1.41	1.6	1.52	1.62	0.57	1.65	0.45	0.48	0.32	0.6	0.63	0.43
Pig.00634.1	6.78	7.37	6.06	8.12	4.36	11.67	3.7	3.07	3	5.8	6.75	6.08
Pig.13629.1	6.58	6.8	7.24	4.47	7.01	9.34	3.76	4.49	4.57	12.51	15.12	16.65
Pig.10893.1	10.73	13.39	10.05	11.7	5.91	16.95	4.54	4.17	3.63	5.22	7.8	5.53
Pig.05021.1	22.8	34.36	26.22	25.24	9.9	17.04	4.31	5.14	4.84	5.81	7.15	3.84
Pig.21242.1	43.25	39.06	65.7	48.79	49.3	75.96	56.3	33.65	82.6	39.22	41.57	52.14
Pig.09089.1	3.18	3.02	3.17	2.7	2.17	5.29	4.74	3.5	5.37	6.22	6.34	6.64
Pig.12369.1	16.34	23.75	28.27	7.56	7.39	39.8	35.93	27.77	28.46	46.09	34.27	47.08
Pig.20647.1	3.93	4.13	2.89	2.09	3.69	6.55	3.43	5.62	3.02	3.09	4.19	4.1
Pig.19223.1	40.71	56.98	41.87	70.49	46.12	100.47	23.35	31.18	24.95	52.61	46.94	44.39
Pig.14667.1	2.71	2.91	2.52	4.12	1.93	6.02	9.26	2.33	2.12	13.21	9.03	9.58
MSTRG.25240.1	3877.08	4062.33	3519.47	4177.89	3485.14	580.86	1929.04	2982.39	2469.91	2610.52	2642.76	1715.15
Pig.07715.1	11.7	12.17	11.72	11.46	6.64	14.83	11.74	11.33	12.4	4.12	6.64	5.43
Pig.10225.1	4.43	3.68	3.78	7.52	5.27	2.9	3.14	2.78	2.44	2.08	2.83	2.33
Pig.00344.1	1.03	1.46	0.82	1.86	1.07	1.15	0.64	0.78	0.88	0.83	0.97	0.63
Pig.01574.1	19.58	19.7	21.5	14.51	10.73	50.17	12.45	9.39	11.7	12.33	17.04	15.9
Pig.03447.1	0.1	0.04	0.03	0.18	0.08	0.16	1.83	1.93	1.27	0.3	0.52	0.21
Pig.03546.1	4.16	4.77	3.28	7.25	4.51	7.59	6.83	5.29	6.18	9.33	7.91	6.99
Pig.08149.1	7.34	8.12	7.26	10.55	4.1	7.92	3.89	2.94	2.07	5.82	7.05	3.34
Pig.17910.1	17.07	17.82	14.1	9.91	5.07	14.17	4.57	3.95	4.47	6.19	7.33	4.85
Pig.07709.1	1241.62	1396.5	1484.4	653.37	1090.43	445.96	1009.74	1137.49	883.09	695.82	552.19	1191.64
Pig.08048.1	32.65	38.41	36.55	24.51	12.51	9.35	6.43	5.88	7.7	11.79	13.72	10.89
Pig.10231.1	4.31	3.4	0	0.65	0.91	1.76	41.72	0	1.68	1.31	0.72	0.25
Pig.05295.1	23.12	31.18	27.47	24.39	9.11	25.45	5.77	4.92	4.61	6.58	7.84	5.53
Pig.03457.1	3.06	3.77	2.77	2.74	1.78	4.06	2.38	2.05	1.4	2.3	2.05	1.31
Pig.07973.1	7.84	7.74	7.49	10.78	7.56	12.87	10.98	11.08	11.51	17.76	15.58	16.29
Pig.03578.1	2.54	1.8	2.56	1.24	0.59	1.08	3.88	2.65	3.35	4.22	4.54	1.21
Pig.02318.1	8.4	8.97	10.29	8.39	4.59	10.38	3.26	2.69	2.39	3.79	3.98	3.42
Pig.01884.1	69.23	53.99	15.91	24.92	56.32	31.86	762.66	9.59	8.74	16.67	19.45	13.37
Pig.17966.1	2.4	3.72	2.41	2.65	1.01	7	4.24	5.71	3.46	12.17	12.28	7.09
Pig.01015.1	1.07	0.59	0.67	0.76	0.38	1.94	0.75	1.07	0.84	0.71	0.49	0.52
Pig.11639.1	20.16	21.38	16.91	8.9	6.56	16.27	5.55	6.12	5.01	6.93	7.95	5.69
Pig.17107.1	4.24	3.5	3.5	4.72	4.04	7.84	5.71	5.6	6.75	6.16	4.94	7.29
Pig.21613.1	69.64	55.36	68.99	19.56	11.5	100.9	14.19	8.25	6.24	36.24	36.76	22.22
Pig.09087.1	15.93	17.1	16.35	22.55	12.4	16.24	12.3	10.66	9.37	16.33	16.1	14.43
Pig.01009.1	67.03	37.98	17.83	12.75	27.52	48.21	29.39	21.45	16.1	31.54	22.7	24.29
Pig.19610.1	7.83	6.8	7.01	5.41	4.97	6.92	4.94	3.85	7.57	6.42	6.3	10.15
Pig.21674.1	1.64	1.34	2.22	1.34	1.02	4.76	3.9	1.85	2.29	4.54	3.16	2.81
Pig.16763.1	12.97	11.95	14.22	19.37	11.72	19.4	11.79	9.62	12.29	25.6	24.04	24.48
Pig.09940.1	4.71	4.58	5.4	4.45	3.74	12.48	3.6	2.94	2.63	8.23	9.07	5.96
Pig.01496.1	3.63	3.1	2.37	3.79	1.53	4.38	1.75	3.1	2.54	4.7	2.78	4.04
Pig.12560.1	4.37	5.3	4.44	4.79	2.62	5.47	1.31	1.61	0.88	2.09	2.64	1.97
MSTRG.39436.1	1.24	1.05	1.02	0.98	0.66	1.15	1.47	1.14	1.24	1.38	1.23	1.79
Pig.06111.1	5.37	5.26	7.15	4.86	3.26	19.93	2.41	1.79	1.43	3.14	2.19	2.17
Pig.11765.1	2.59	1.97	2.72	1.4	1.13	5.74	2.62	2.32	2.32	2.63	2.48	4.44
Pig.01451.1	2.11	0.92	2.13	1.17	0.55	0.34	1.83	1.21	1.37	0.7	1.02	1.38
Pig.08074.1	1.37	1.31	0.81	0.97	0.47	1.19	0.4	0.58	0.32	0.87	0.67	0.55
Pig.05316.1	1.21	1.46	0.84	1.28	0.61	0.99	0.59	0.33	0.47	1	1.04	0.94
Pig.08626.1	2.77	3.78	3.7	6.64	3.79	19.95	13.49	6.63	7.48	30.66	24.99	27.53
Pig.09936.1	2	1.97	2.11	2.19	2.37	1.52	1.15	1.3	0.88	3.37	4.37	1.53
Pig.23725.1	16.16	16.79	14.82	15.84	11.36	13.2	10.93	7.95	9.08	12.19	11.54	12.77
Pig.04040.1	2.05	1.37	1.57	1.56	1.25	1.73	1.3	1.22	1.02	2.35	1.54	0.98
Pig.04343.1	5.07	6.03	8.15	9.18	3.99	7.53	3.71	3.9	3.17	4.68	4.31	3.26
Pig.10686.1	108.16	123.26	113.86	69.65	64.62	93.44	37.1	30.02	35.17	60.27	79.46	76.24
Pig.11145.1	1.58	1.6	1.72	1.85	1.51	2.13	0.56	1.34	0.76	3.24	3.68	1.45
Pig.09157.1	2.54	2.61	2.98	2.04	0.65	13.01	4.95	2.76	4.42	8.6	8.7	8.07
Pig.08135.1	4.07	4	4.55	4.34	2.54	2.83	2.6	1.29	0.82	2.91	3.65	3.16
Pig.15909.1	8.17	6.69	10.72	10.76	6.51	19.86	12.6	9.69	10.36	27.2	22.81	20.26
Pig.08610.1	15.22	18.14	15.45	13	10.35	23.64	5.16	5.6	6.05	9.58	10.68	10.83
Pig.12732.1	131.85	152.09	119.53	55.53	81.82	68.48	74.07	83.69	90.45	145.52	126.26	42.24
Pig.20811.1	18.31	16.59	15.32	24.01	15.52	16.06	25.86	20.44	19.85	20.05	18.07	18
MSTRG.45140.2	2.35	3.28	3.55	1.24	1.48	3.25	0.75	0.67	0.63	0.9	0.74	0.34
MSTRG.45140.1	3.45	4.09	3.37	1.96	1.34	3.92	0.52	0.77	0.61	0.86	0.55	0.69
Pig.19144.1	1.63	1.54	1.8	1.66	1.35	3.51	2.27	1.34	2.68	3.32	2.09	3.16
Pig.20527.1	2.77	2.54	1.4	1.73	1.47	1.98	5.5	2.49	2.37	2.46	2	1.72
Pig.14508.1	3.08	2.76	3.36	1.54	2.7	1.83	24.92	1.61	1.42	1.53	1.17	2.34
Pig.12708.1	5.66	7.61	5.92	4.66	3.24	7.6	2.67	3.11	2.2	3.8	4.5	3.12
Pig.15915.1	4.99	3.8	4.99	4.63	3.72	8.47	6.1	3.84	5.55	9.83	9.84	8.46
Pig.11644.1	12.39	13.49	11.31	12.28	11.86	15.33	10.92	7.07	8.05	15.42	14.85	14.99
Pig.13395.1	5.69	4.99	3.05	5.09	4.29	1.33	12.6	2.41	0.73	2.59	2.15	1.17
Pig.18063.1	14.08	13.51	10.94	14.63	10.59	11.24	10.99	8.74	10.43	10.35	11.06	11.33
Pig.11456.1	11.53	11.95	8.78	8.68	11.95	9.9	8.17	6.79	9.44	13.2	15.21	14.25
Pig.21515.1	4.28	2.58	4.86	5.86	5.45	9.54	5.56	5.57	7.1	7.84	7.17	6.53
Pig.19591.1	0.91	0.94	0.82	0.45	0.18	2.46	2.03	0.87	1.16	1.72	1.54	1.76
Pig.07806.1	298.25	303.42	315	154.56	97.27	66.09	13.91	5.52	21.99	16.82	35.83	34.38
MSTRG.11364.1	2.09	1.69	1.2	0.71	0.71	1.69	0.89	0.89	0.66	0.74	0.65	0.73
Pig.00242.1	1.35	1.21	1.83	1.44	0.74	1.88	1.24	0.92	0.96	0.95	0.78	0.6
Pig.08628.1	221.49	240.46	244.35	242.69	167.19	322.94	179.08	139.39	133.32	282.53	288.88	257.76
Pig.07527.1	1.62	1.78	1.41	1.91	1.11	2.58	1.15	1.12	0.7	0.89	1.01	0.63
Pig.11676.1	17.24	17.36	19.54	12.47	7.23	56.64	28.7	8.66	11.56	25.12	24.51	26.38
MSTRG.41953.1	17.33	19.96	38.14	11.8	11.67	56.62	1.5	1.36	3.78	15.25	7.15	3.98
Pig.22462.1	2.67	2.65	2.86	1.77	2.28	3.98	2.65	1.68	2.61	4	3.18	2.99
Pig.15079.1	1.39	2.75	1.33	1.44	0.77	4.19	2.16	1.36	1.17	3.09	2.45	2.09
Pig.05918.1	0	11.56	0	0	0	0	26.41	7.49	26.16	0	0	2.58
Pig.08241.1	4.02	5.56	4.7	4.72	2.15	4.01	1.51	1.68	1.68	1.54	2.24	0.92
Pig.00057.1	19.07	14.6	14.46	16.68	10.94	10.89	5.19	4.54	3.82	6.32	9.16	6.76
Pig.13143.1	20.2	20.2	21.97	13.93	9.63	43.45	9.49	9.83	7.84	20.17	18.86	23.72
Pig.09213.1	28.14	34.56	25.92	32.47	19.05	24.42	20.8	12.4	16.89	28.5	27.84	25.99
Pig.01982.1	22.9	32.2	17.66	23.96	8.36	9.21	3.66	3.54	3.76	3.53	3.86	2.97
Pig.19962.1	32.27	30.94	25.75	26.5	24.56	19.79	21.71	17.61	20.22	25.37	24.56	26.59
Pig.07044.1	15.99	16.37	15.65	11.25	13.17	46.15	15.64	13.86	7.38	24.57	11.81	19.17
Pig.17824.1	4.77	2.65	2.43	2.09	2.65	4.67	2.13	1.69	5.78	4.34	2.97	5.76
Pig.19823.1	7.54	9.18	7.76	4.27	8.27	9.38	6.37	3.77	2.45	8.82	9.82	5.77
Pig.07145.1	8.94	8.11	5.75	9.53	7.17	2.41	3.8	4.94	1.87	8.28	6.93	5.88
Pig.09203.1	5.54	1.52	3.5	3.89	3.31	8.75	14.87	7.99	9.49	15.75	7.39	11.37
Pig.19958.1	0.76	0.52	0.32	0.3	0.35	0.79	0.55	0.74	0.7	1.12	0.74	1.15
Pig.18350.1	94.51	138.2	113.62	106.84	90.67	130	68	62.57	57.06	102.57	96.04	88.3
Pig.19576.1	20.14	21.03	20.7	23.7	18.05	56.29	28.04	17.65	33.82	32.98	36.76	46.99
Pig.16144.1	300.5	396.88	327.24	465.29	348.73	250.14	33.43	21.87	25.02	64.63	82.47	88.07
Pig.15113.1	2.28	2.4	2.67	2.17	2.41	3.51	3.45	3.35	3.77	3.43	4.36	4.1
Pig.19220.1	4.28	4.14	3.82	3.05	3.94	4.62	3.66	2.83	3.7	5.82	5.84	6.3
Pig.08440.1	41.77	42.04	38.74	50.09	28.33	41.93	29.15	31.26	31.54	38.05	35.27	36.43
MSTRG.9661.1	181.43	333.75	301.83	98.99	107.06	311.17	40.19	40.27	37.3	72.48	61.84	33.4
MSTRG.35044.1	66.95	86.37	91.01	105.99	50.91	137.74	70.49	55.44	38.59	84.27	77.2	57.1
MSTRG.35044.2	11.43	15.57	16.92	47.3	9.4	29.02	16.79	15.79	4.5	16.47	19.31	20.78
MSTRG.35044.3	783.64	984.75	1073.27	1298.72	515.75	1074.97	213.85	361.05	234.41	370.5	304.92	336.31
Pig.16364.1	1.26	0.46	1.43	1.37	0.65	0.2	0.98	2.03	0.87	0.41	0.11	0.24
Pig.23584.1	1.5	1.64	2.2	2.63	1.17	2.75	1.57	1.06	1.12	2.27	1.51	0.87
Pig.09647.1	32.51	26.32	24.52	17.54	8.14	16.07	6.51	6.63	5.33	11.53	13.46	10.82
Pig.11895.1	2.37	2.67	2.09	2.4	2.45	3.63	2.93	3.12	3.57	4.36	4.28	4.1
Pig.00587.1	47.43	62.88	50.15	71.44	34.06	70.11	43.46	44.25	34.99	55.67	55.83	68.03
Pig.12324.1	0.96	1.23	0.45	0.76	1.04	0.8	1.7	1.6	2.02	1.5	0.88	1.51
Pig.16510.1	10.62	18.96	4.99	15.78	21.23	15.45	4.43	2.92	3.33	4.65	8.26	7.81
Pig.14752.1	31.4	32.14	32.46	28.25	27.32	51.8	32.52	21.18	32.12	47.33	46.15	50.63
Pig.06356.1	419.44	377.38	372.86	397.06	329.94	413.79	535.6	395.72	461.22	487.56	501.96	592.67
Pig.07411.1	29.06	33.25	77.55	36.36	92.01	44.12	22.8	21.83	8.83	46.53	31.66	23.76
Pig.20457.1	62.39	75.1	58.44	55.19	31.07	95.02	22.2	22.39	21.04	38.16	35.19	32.35
Pig.14338.1	2.32	2.2	1.82	2.32	2.08	1.81	1.86	0.88	0.84	1.57	1.47	1.61
MSTRG.14113.1	3.13	3.51	2.73	1.12	1.28	3.29	0.82	1.05	0.73	1.24	1.05	0.61
Pig.14342.1	1.05	1.01	0.86	0.7	0.55	2.08	1.18	1.04	0.72	1.81	1.42	1.76
Pig.03071.1	8.86	9.36	11.75	13.85	8.4	13.93	16.18	8.42	8.89	16.9	15.9	10.51
Pig.19617.1	165.47	153.29	134.79	197.79	153.16	205.69	185.12	209.83	222.37	233.83	168.29	258.61
MSTRG.16697.1	43.93	45.11	36.41	54.87	43.27	65	51.23	45.22	37.37	63.38	57.56	56.79
Pig.09465.1	25.94	26.82	23.35	26.31	13.47	23.73	9.98	11.22	7.6	22.63	19.7	14.17
Pig.19034.1	3.41	2.72	3.19	3.85	3.31	3.34	2.9	1.86	2.18	3.87	3.56	3.25
Pig.10842.1	2.22	1.23	1.09	2.47	0.94	0.74	1	0.67	0.36	0.81	0.37	0.48
Pig.20942.1	29.46	27.85	8.46	11.54	20.98	23.19	15.98	12.8	22.58	12.24	20.18	15.74
MSTRG.21516.2	163	193.23	160.98	185.29	155.66	107.77	89.34	80.87	72.94	106.14	97.43	112.74
Pig.14709.1	9.24	9.31	9.69	7.59	4.88	13.04	5.34	4.5	4.55	9.58	8.93	9.22
Pig.08077.1	16.81	14.36	9.52	7.32	3.16	9.15	6.25	3.53	3.97	3.81	5.05	3.51
Pig.05592.1	5.53	4.84	6.03	7.24	5.54	9.85	7.47	4.89	6.13	7.07	5.2	10.44
Pig.18180.1	42.46	41.76	36.07	45.9	42.34	31.95	36.75	37.64	22.76	65.15	66.39	35.83
Pig.09479.1	7.39	7.26	7.91	7.14	3.87	11.11	6.74	4.52	4.35	8.66	8.02	6.98
MSTRG.34975.2	0.18	0.18	0.7	0.38	0.39	0.45	0.9	0.73	0.69	1.17	0.88	1.39
MSTRG.18428.1	16.94	22.36	12.68	7.34	5.02	11.55	2.59	3.82	3.1	6.22	4.32	2.7
MSTRG.10583.1	1.48	1.49	1.1	0.46	0.48	1	0.32	0.29	0.24	0.34	0.36	0.25
Pig.11397.1	12.55	11.62	9.18	16.66	23.77	15.47	8.05	7.28	7.25	10.55	10.16	12.09
Pig.17549.1	1.71	1.42	1.35	1.17	0.64	3.67	2.1	1.98	1.78	4.01	4.45	3.14
Pig.20934.1	3.34	3.81	3.5	4.08	2.59	9.91	4.71	3.9	4.38	8	6.74	8.22
Pig.00744.1	8.48	11.13	8.03	3.43	2.43	5.43	1.38	1.41	1.16	1.62	1.91	0.82
Pig.20014.1	31.8	30.84	26.05	27.67	20.44	35.49	36.8	25.37	34.9	35.94	37.44	45.11
Pig.09030.1	1.16	1.46	0.99	1.21	0.67	2.67	3.23	1.62	2.12	2.32	2.58	2.85
Pig.02800.1	21.09	22.46	17.34	20.32	16.67	13.18	30.72	23.33	26.11	31.15	31.93	21.44
Pig.17220.1	6.71	4.64	5.51	4.9	2.9	6.08	10.22	5.26	8.38	11.1	9.92	9.66
Pig.07267.1	3.91	4.39	2.68	0.89	1.04	5.64	1.85	2.62	0.86	2.46	3.08	3.1
Pig.16609.1	1.49	1.44	2.24	2.46	1.9	6.51	2.45	1.67	3.25	13.05	10.29	3.99
Pig.05780.1	14.92	17.36	15.21	14.63	12.52	25.34	11.19	9.05	10.65	13.48	14.86	14.58
Pig.11389.1	4.05	3.87	2.72	3.6	2.4	6.64	3.43	2.6	3.3	6.38	7.47	4.02
Pig.03712.1	1.18	0.95	1.25	1.12	0.49	1.33	1.34	1.01	1.06	1.8	1.31	1.6
Pig.00447.1	4.35	2.96	5.59	2.25	0.78	5.05	2.08	1.61	1.98	1.9	2.59	1.72
Pig.18081.1	15.4	18.39	14.25	19.58	15.64	21.38	16.96	18.04	17.01	18.88	17.48	20.04
Pig.11482.1	3.38	5.38	4.16	5.73	6.05	6.57	8.18	6.14	7.78	8.98	9.61	7.88
MSTRG.26952.1	1.41	1.88	1.47	0.71	0.6	0.83	0.57	0.54	0.42	0.64	0.52	0.53
Pig.20023.1	2.33	2.35	1.7	3.18	2.76	2.54	5.09	4.87	4.04	5.73	5.82	5.01
Pig.22359.1	21.48	18.32	14.82	16.3	19.31	11.71	21.03	18.45	17.18	21.77	26.46	19.09
Pig.16615.1	11.29	12.45	9.51	8.13	5.44	11.23	8.67	7.66	8.01	10.2	11.36	12.57
Pig.04899.1	8.34	9.76	10.61	6.69	3.48	5.5	2.8	2.18	2.04	2.2	5.17	2.26
Pig.13862.1	1.01	0.3	0.55	0.45	0.56	1.55	1.38	0.93	1.14	1.05	1.55	0.67
Pig.04109.1	0.89	2.17	1.41	2.38	1.29	2.57	1.13	1.56	1.13	1.63	1.56	1.63
Pig.02601.1	45.3	54.25	51.35	47.36	26.34	85.81	28.35	15.81	12.17	29.62	37.26	23.88
Pig.14925.1	8.87	8.93	9.18	7.3	6.6	14.1	10.14	5.94	5.8	9.66	11.22	9.64
Pig.06989.1	1.23	1.23	0.94	1.69	0.99	1.39	1.22	1.4	1.44	1.45	1.8	1.12
Pig.20447.1	0.79	0.37	0.73	0.97	0.39	2.33	1.66	1.31	0.41	2.22	1.22	1.12
Pig.07146.1	7.12	6.21	8.21	3.92	2.62	12.55	6.06	5.05	5.22	9.26	7.87	5.53
Pig.05260.1	3.22	4.53	2.96	1.47	0.96	6.11	1.53	0.26	0.84	1.26	1.12	1.49
MSTRG.34588.6	1074.56	1144.96	1387.3	1589.28	941.11	919.45	323.62	281.4	560.98	327.09	339.57	374.64
MSTRG.34588.4	1349.66	1281.19	649.89	758.14	1112.02	368.92	0.99	0.5	291.21	469.04	509.8	686.47
MSTRG.34588.5	16	15.43	18.78	23.27	44.43	23.46	4.86	5.84	9.31	12.84	12.78	15.8
MSTRG.34588.2	11.89	5.71	11.05	8.35	9.37	4.76	7.89	4.69	11.45	2.73	3.53	6.69
MSTRG.34588.3	13.23	3.39	7.99	4.42	6.54	8.87	28.72	19.84	8.13	6.98	1.99	8.09
MSTRG.34588.1	1.07	1	1.17	1.17	2	0.4	0.35	0.29	0.42	0.37	0.33	0.32
Pig.14440.1	9.78	8.36	4.62	17.48	9.34	12.73	21.19	15.94	24.34	19.61	20.56	23.32
MSTRG.34588.8	114.33	132.93	475.74	588.85	163.36	305.96	317.18	263.22	266.67	36.58	56.92	60.66
MSTRG.2877.1	11.87	10.88	11.71	13.91	7.97	25.49	11.9	6.66	5.78	13.42	12.31	11.46
Pig.02185.1	9.2	8.84	7.58	2.81	1.92	6.36	4.33	4.78	3.69	5.48	4.8	7.19
Pig.17653.1	14.1	14.86	2.85	9.67	4.33	4.06	28.44	8.42	0.46	13.86	2.79	1.1
MSTRG.44768.4	7304.08	10510.9	10024.8	11099.4	6487.54	13615.5	3600.96	4098.33	2919.76	7695.3	8213.07	7393.26
MSTRG.36309.2	252.05	265.37	266.44	228.61	205.38	278.68	193.82	200.12	215.38	370.25	359.97	296.16
MSTRG.36309.1	97.18	114.74	118.32	105.15	76.43	117.4	91.7	81.03	97.78	202.12	193.26	228.21
MSTRG.31219.1	54.47	53.48	32.25	10.73	26.7	61.02	10.91	8.65	8.68	13.25	9.75	7.36
Pig.07499.1	3.55	2.87	2.94	2.35	1.88	3.28	2.22	1.98	2.31	2.95	2.87	3.01
Pig.14448.1	27.72	31.95	23.74	26.6	13.53	20.35	9.2	7.27	7.19	13.48	14.16	11.83
Pig.20927.1	1.67	1.05	1.23	1.16	0.94	1.44	1.46	1.02	1.49	2.76	2.38	2.47
Pig.02400.1	3.02	2.91	2.75	3.19	1.25	3.9	2.09	1.14	1.22	1.41	1.79	1.23
Pig.03252.1	0.98	0.89	1.23	3.4	1.87	0.42	1.65	1.01	1.34	3.84	2.35	1.83
Pig.17333.1	2.87	2.84	3.05	1	0.66	1.92	1.39	0.63	0.68	0.83	1.31	0.68
Pig.20454.1	11.18	11.46	8.56	9.74	3.97	12.83	3.83	4.01	3.63	11.3	10.93	8.66
MSTRG.26640.1	7.06	9.72	10.5	5.25	4.09	6.95	0.28	0.78	0.99	0.48	2.54	0.73
Pig.17323.1	1.68	1.52	1.06	1.66	1.57	4	2.33	1.71	2.53	2.62	2.04	2.63
Pig.14186.1	2.76	2.61	2.59	1.47	1.51	4.72	5.27	1.51	2.37	2.29	2.32	2.54
Pig.16513.1	2.7	3.07	3.79	1.93	1.3	4.73	3.79	2.71	2.84	4.71	4.23	4.04
MSTRG.18532.3	10.35	11.14	8.14	7.91	6.88	10.44	5.95	5.83	4.04	9.35	8.29	7.73
MSTRG.18532.1	4.25	1.36	3.66	4.49	1.81	1.97	1.38	0.87	1.3	2.99	1.67	1.09
MSTRG.18532.5	3.43	2.92	0.81	1.45	1.81	3.44	1.5	0.72	0.65	1.66	1.03	0.71
MSTRG.18532.4	6.05	16.37	11.75	5.42	4.33	9.95	10.31	3.14	7.15	9.27	4.88	11.94
Pig.22010.1	12.42	17.29	15.2	14.15	13.14	25.26	8.46	7.64	7.39	16.13	14.33	16.22
MSTRG.38079.1	315.36	348.34	309.38	287.76	141.53	102.21	41.25	79.42	45.41	93.36	100.9	51.37
Pig.07001.1	1.35	1.34	0.99	1.17	1.03	2.82	1.15	0.72	0.67	2.06	1.58	1.78
Pig.13348.1	17.65	15.85	16.46	15.63	14.48	61.88	10.32	13.83	15.43	18.33	23.44	18.47
Pig.06729.1	48.5	54.39	44.31	34.99	17.16	14.74	9.31	10.51	7.38	12.77	15.94	8.13
Pig.18153.1	1.44	1.21	0.22	0.3	3.29	2.64	1.3	0.06	0.34	0.16	0.22	0.26
Pig.23537.1	0.98	1.52	1.11	0.6	0.33	1.44	0.25	0.41	0.23	0.34	0.51	0.18
Pig.10435.1	1.97	2.06	1.65	0.9	0.93	3.58	2.11	1.35	1.64	1.71	1.49	1.29
Pig.07190.1	6.67	8.95	6.14	4.55	2.12	6.64	2.34	2.12	1.63	3.3	3.68	2.37
Pig.03391.1	1.55	2.16	1.8	2.19	1.12	2.27	0.86	0.73	0.5	0.64	0.61	0.55
MSTRG.29982.1	22.17	23.17	20.76	17.37	17.62	24.23	17.47	13.49	16.81	23.04	24.14	23.89
Pig.10295.1	7.17	8.63	6.17	4.95	3.57	12.35	10.7	7.01	8.04	8.53	9.75	9.24
Pig.08415.1	40.12	58.28	44.39	31.42	18.14	25.9	5.73	7.43	5.47	8.64	10.01	5.27
Pig.15675.1	1.18	0.8	1.09	0.9	0.82	2.38	2.39	1.92	1.88	2.8	2.31	2.52
Pig.03385.1	16.12	19.31	21.37	19.89	10.16	23.11	7.12	5.42	4.73	9.84	12.93	8.14
Pig.18315.1	26.93	30.95	20.42	12.93	13.28	35.81	20.15	14.47	15.37	26.92	27.56	27.37
Pig.20736.1	5.06	4.9	4.41	4.69	2.16	3.74	0.81	0.61	0.29	1.14	1.25	0.61
Pig.23109.1	5.25	4.84	8.53	8.2	0	4.11	1.71	0	0.95	0.53	2.74	0.58
Pig.19261.1	1.13	0.68	1.02	0.78	0.76	1.71	1.74	1.14	1.27	2.25	1.45	1.77
Pig.12371.1	6.12	4.46	3.18	4.78	2.37	3.49	4.47	2.14	3.87	4.72	4.2	4.39
MSTRG.23899.1	269.71	292.42	259.16	160.92	123.05	228.04	197.17	86.09	88.7	247.43	265.72	210.28
MSTRG.23899.2	181.23	187.19	168.42	147.45	101.33	177.56	141.96	60.71	62.36	152.86	175.21	119.01
Pig.03006.1	34.69	28.08	30.65	27.47	24.53	35.51	26.85	19.51	21.77	33.09	35.17	26
Pig.17756.1	1.99	2.89	0.66	0.17	0.33	2.5	1.55	1.21	0.46	1.59	1.63	1.83
Pig.07444.1	2.53	2.26	2.01	3.69	2.26	2.23	1.05	1.07	1.08	1.53	1.16	1.78
Pig.20372.1	11.95	10.78	9.79	9.7	9.58	11.06	9.4	7.97	8.31	15.45	13.66	11.32
Pig.17768.1	1.3	0.96	1.33	2.11	1.06	0.55	0.55	0.24	1.31	2.5	0.59	0.98
Pig.14329.1	3.12	3.05	2.96	4	2.98	6.25	1.71	1.54	1.2	3.46	2.44	2.47
Pig.07012.1	4.18	3.49	2.49	2.26	2.01	0.12	1.04	0.81	1.04	0.72	0.61	0.51
Pig.03991.1	2.24	2.8	1.59	0.93	1.2	8.15	0.35	0.32	0.37	0.37	0.43	0.25
Pig.09741.1	11.57	10.47	14.9	14.17	13.13	39.27	36.01	16.55	20.65	34.12	36.14	46.65
Pig.08801.1	23.56	22.18	21.41	17.54	11.72	41.65	22.51	16.04	21.61	35.34	33.92	35.12
Pig.16416.1	6.16	6.64	6.48	7.52	7.89	5.54	3.58	3.72	3.68	7.02	6.54	5.52
Pig.12079.1	11.13	13.99	10.73	9.32	4.2	11.65	4.42	3.82	3.59	5.1	7.51	4.1
MSTRG.19206.2	11.41	14.92	31.38	20.69	15.08	14.6	0	5.47	0	3.89	6.74	1.34
Pig.17914.1	17.76	18.54	16.11	20.09	17.01	27.47	13.48	11.63	10.61	19.66	16.17	17.44
Pig.15454.1	11.14	10.87	11.35	12.94	10.7	7.76	8.94	8.29	4.41	10.77	10.85	7.94
Pig.14202.1	52.55	55.69	52.04	70.26	40.27	67.03	36.58	27.86	27.32	43.32	41.96	30.61
Pig.10376.1	2.78	3.16	2.4	3.59	4.43	4.68	5.19	2.04	2.68	4.19	2.43	2.76
Pig.18026.1	1.06	1	0.64	0.83	1.21	6.26	1.76	1.23	1.63	2.58	2.17	2.02
Pig.18228.1	8.9	10.89	8.1	11.45	6.61	16.02	5.05	4.83	3.05	11.61	11.44	9.28
Pig.07474.1	6.31	8.64	8.67	12.47	4.62	22.1	3.86	5.33	2.73	6.94	6.21	3.41
Pig.00029.1	4.99	4.19	3.4	3.23	4.35	9.61	2.95	2.14	1.69	4.71	4.5	2.92
Pig.02223.1	11.59	9.93	9.29	7.26	4.03	16.73	10.71	7.16	6.73	11.6	13.14	12.23
Pig.02314.1	3.03	3.95	4.69	4.4	1.28	4.48	0.74	0.76	0.5	1.37	1.9	0.66
Pig.17929.1	34.2	38.86	30.47	28.81	17.65	33.94	17.47	15.8	14.03	24.23	26.92	20.68
Pig.12679.1	2.44	2.09	2.33	2.58	1.25	8.5	4.21	2.77	3.25	5.8	6.69	4.18
Pig.10999.1	1.01	0.39	0.77	0.48	0.78	1.4	1.44	0.65	0.58	1.46	1.24	0.73
Pig.01700.1	11.67	10.09	10.51	15.45	8.12	32.76	12.45	8.46	7.74	23.12	22.81	21.49
Pig.06756.1	0.14	0.78	1.29	1.31	1.01	1.71	2.31	1.3	1.81	1	0.84	1.15
Pig.14592.1	2.15	1.93	3.17	3.35	1.58	1.96	2.46	2.9	3.9	3.38	2.74	2.12
Pig.12792.1	3.35	3.97	3.89	12.8	3.12	2.06	3.45	1.53	2.97	3.66	1.96	1.42
MSTRG.937.1	18.58	31.99	22.62	8.01	9.98	29.49	4.02	5.8	4.12	6.73	6.44	2.65
Pig.10515.1	8.36	10.08	9.46	19.42	14.32	22.63	16.64	13.15	11.07	25.56	13.78	16.7
Pig.05660.1	22.5	27.74	24.05	7.68	7.33	27.43	15.37	11.78	14.94	15.63	17.79	24.55
Pig.11537.1	42.17	46.58	41.76	19.67	10.13	15.29	8.1	9.75	10.84	13.51	14.96	10.22
Pig.07676.1	21.7	21.01	24.96	18.93	17.1	42.26	14.07	13.25	12.46	23.62	22.76	23.61
Pig.06724.1	1.81	0.99	1.33	2.02	0.92	1.79	1.87	1.55	0.75	3.36	3.07	1.64
Pig.00037.1	16.34	19	13.9	14.99	7.1	13.35	6.39	5.36	5.25	7.74	10.32	6.06
Pig.02729.1	1.32	1.38	1.57	2.24	0.82	3.99	2.12	1.97	1.14	2.9	2.84	2.54
Pig.00396.1	1.12	0.7	1.05	0.92	0.25	3.36	0.88	0.72	0.54	1.27	1.1	1.08
MSTRG.28400.1	9.01	8.11	8.11	8.75	6.48	9.82	15.18	12.05	14.77	10.78	10.51	10.07
Pig.10501.1	11.58	11.76	9.37	20.53	20.82	13.47	9.36	8.47	7.32	9.11	7.99	10.86
Pig.19843.1	1.67	1.33	1.1	0.96	0.7	1.84	1.65	1.17	1.19	2.26	2.04	2.09
Pig.07826.1	39.32	42.78	39.59	35.23	24.03	44.56	30.32	26.19	31.79	59.51	55.91	48.07
Pig.09390.1	13.26	15.91	12.45	16.71	12.16	20.25	11.17	9.8	11.19	18.68	19.62	16.32
Pig.03628.1	4.94	5.64	5.55	2.33	2.23	4.85	2.3	1.11	2.33	2.75	2.74	2.39
Pig.05428.1	0.75	1.52	0.66	0.69	0.52	2.74	0.64	0.3	0.47	0.63	0.7	0.75
Pig.09167.1	1.68	1.69	1.22	1.54	1.05	2.22	1.43	0.96	1.22	2.3	2.59	1.49
Pig.05569.1	48.83	48.35	53.59	49.92	31.11	61.97	71.62	39.91	57.43	67.82	59.77	46.06
Pig.11805.1	3.24	3.67	2.13	2.69	1.58	3.15	1.65	1.29	0.42	1.38	1.96	1.13
Pig.02441.1	16.64	14.94	14.36	9.81	5.33	10.34	15.3	13.12	14.46	50.76	36.23	26.32
Pig.20523.1	0.83	1.32	0.83	1.37	1.41	1.52	2.27	1.57	1.79	1.59	2.02	0.75
Pig.10016.1	260.31	317.24	304.32	220.87	345.78	182.64	142.66	162.02	148.62	162.66	170.6	201.59
Pig.04176.1	4.79	4.84	3.71	1.7	1.03	6.22	2.54	1.23	1.53	2.68	2.67	2.72
Pig.17362.1	1.37	1.68	1.6	1.46	1.16	2.28	1.55	0.99	1.54	1.79	2.28	2.52
Pig.02654.1	1.76	1.95	1.75	2.83	3.31	5.63	2.28	1.82	0.78	3.32	2.13	2.46
Pig.15959.1	18.67	20.23	18.81	16.32	8.54	18.75	5.32	5.1	5.66	6.94	9.8	6.94
Pig.10436.1	174.19	179.91	138.34	138.79	77.38	43.8	59.4	50.97	48.11	95.43	128.56	78.95
Pig.14499.1	69.83	69.74	62.81	30.85	67.61	101.49	72.84	61.88	78.27	108.93	91.21	115.93
Pig.11656.1	11.68	13.28	10.83	6.87	4.96	8.97	3.96	3.16	3.58	5.84	7.74	5.75
Pig.20578.1	3.47	2.22	2.2	3.41	2.59	6.62	4.12	2.76	4.3	5.24	4.92	4.74
Pig.06061.1	8.89	10.61	8.31	7.09	3.47	7.09	2.45	2.1	1.58	3.45	3.63	2.09
Pig.04657.1	1.04	1.1	1.13	0.76	0.67	2.47	1.21	1.06	0.85	0.97	1.01	0.7
Pig.07076.1	1.33	1.21	0.89	1.72	1.73	0.79	0.22	0.57	0.67	1.01	1.53	0.58
Pig.04241.1	26.16	32.58	22.19	17.18	10	23.08	6.67	7.18	4.27	8.39	10.76	7.76
Pig.15666.1	1.13	1.43	1.12	0.91	0.85	2.71	2.7	0.87	1.26	2.04	1.61	2.44
Pig.04255.1	22.91	28.04	27.39	35.52	10.18	18.86	7.97	8.63	9.54	9.53	12.75	8.03
Pig.17808.1	3.48	4.07	3.66	4.71	3.2	7.5	4.21	3.16	2.58	16.17	9.53	9.28
Pig.14060.1	9.93	9.6	8.9	12.05	10.03	22.39	10.62	7.68	6.97	14.68	14.33	13.83
Pig.19568.1	2.29	3.58	1.99	3.98	2.47	5.67	1.82	1.23	1.7	2.1	2.76	2.52
MSTRG.27964.2	100.67	132.12	69.15	37.67	33.75	81.83	22.3	22.62	15.7	38.2	36.57	32.86
MSTRG.40001.1	23.26	14.74	17.58	22.3	13.91	14.66	35.54	35.14	40.17	25.12	23.07	25.99
Pig.07040.1	2.28	1.49	1.88	2.72	1.49	4.35	2.08	1.38	2.21	4.93	4.82	2.19
Pig.18374.1	10.45	11.09	24.85	13.64	11.18	15.05	46.76	29.7	35.86	39.65	46.36	18.29
Pig.20199.1	19.8	18.36	14.59	14.41	9.56	9.82	12.86	9.06	13.15	14.89	11.83	12.07
Pig.19556.1	6.32	7.87	6.5	5.6	4.7	7.96	3.23	3.12	3.67	5.54	5.78	6.3
Pig.03132.1	4.07	5.32	4.23	5.41	4.02	7.4	3.68	3.06	3.31	4.29	2.92	3.79
Pig.14670.1	11.02	10.5	9.06	11.03	6.25	12.5	7.3	5.8	5.29	10.51	9.14	9.89
Pig.10923.1	0.42	0.16	0.84	0.3	0.44	0.98	1.7	0.59	0.74	0.98	0.82	0.89
Pig.07747.1	6.1	6.4	3.4	13.59	10.48	13.29	8.56	5.7	7.71	17.58	16.56	10.32
MSTRG.6269.2	2.53	2.42	2.82	1.48	2.19	0.91	1.22	1.2	1.24	2.18	2.26	1.27
Pig.16348.1	3.22	2.49	3.85	1.69	1.25	3.85	2.63	2.55	3.12	3.27	2.51	4.34
Pig.04476.1	12.99	11.98	11.97	10.44	12.72	14.07	10.16	9.23	9.31	25.18	22.38	22.91
Pig.16822.1	11.98	9.25	10.28	18.46	14.17	7.16	16.14	14.7	15.34	15.92	19.04	10.94
Pig.14425.1	8.53	8.03	8.35	3.57	1.56	5.95	4.68	2.35	2.3	4.91	4.54	4.13
Pig.12656.1	4.36	5.69	3.52	5.75	3.64	7.24	2.26	2.03	3.61	4.54	4.71	4.75
MSTRG.2516.1	2.06	2.35	1.82	1.09	1.09	2.27	0.42	0.55	0.4	0.71	0.64	0.37
Pig.00351.1	1.38	0.8	1.26	2.05	0.63	3.98	4.89	0.92	0.78	1.62	1.01	1.38
Pig.03482.1	1.75	0.69	1.11	1.4	0.63	1.36	0.73	0.87	0.44	1.15	1.55	1.05
Pig.11712.1	51.08	55.24	43.32	43.82	17.49	11.44	10.93	11.94	7.62	15.39	19.59	11.37
Pig.10250.1	1.41	1.14	1.14	1.07	1.28	6.93	1.21	0.6	1.1	1.76	1.42	1.72
Pig.05446.1	0.95	0.88	1.04	1.88	0.51	1.67	0.84	0.5	0.69	0.76	1.14	0.47
MSTRG.26730.6	26.55	30.07	23.32	34.86	14.98	13.57	7.09	8.57	3.85	11.36	12.03	8.58
MSTRG.27110.1	43.61	50.11	52.27	46.7	31.06	40.59	16.34	14.86	17.3	36.29	45.23	32.81
MSTRG.27110.3	88.31	82.67	72.68	64.7	55.93	80.7	52.8	42.28	45.37	73.79	85.14	59.68
Pig.07899.1	16.42	20.06	18.86	12.46	7.31	17.06	4.73	4.68	4.44	6.22	6.95	5.14
Pig.15805.1	23.81	23.96	22.55	24.13	17.65	75.63	24.26	22.68	19.61	24.67	23.86	22.48
Pig.12470.1	8.6	10.43	9.3	8.18	4.9	9.89	3.58	2.58	2.69	4.52	5.43	3.3
Pig.06352.1	12.83	11.53	11.31	2.84	2.93	31.59	6.03	8.18	6.25	16.76	10.44	7.96
Pig.23033.1	0.8	1	1.16	1.47	1.44	0.66	1.15	1.14	1.17	1.54	1.12	0.49
Pig.05745.1	1.7	0.95	1.77	1.4	0.9	2.49	1.75	1.93	2.35	3.22	1.92	2.72
Pig.02220.1	1.16	1.06	1.33	1.36	0.97	1.98	0.99	0.78	0.81	1.46	1.52	1.06
Pig.08156.1	0.82	1.64	0.94	1.12	0.83	1.71	0.39	0.32	0.22	0.33	1.09	0.5
Pig.20796.1	2.49	1.85	4.91	3.48	4.5	6.76	3.83	3.29	4.81	3.56	5.71	6.68
Pig.15089.1	1.36	1.44	0.94	1.15	0.97	1.63	0.65	0.18	0.38	0.74	0.92	0.75
Pig.07964.1	0.25	0.18	0.23	0.25	0.23	0.33	0.49	0.84	0.48	1.49	1.32	0.97
Pig.12791.1	7.59	8.59	8.49	13.76	10.17	19.99	4.5	7.94	2.85	14.88	10.98	8.52
Pig.10238.1	41	40.38	44.33	49.31	42.23	40.98	20.62	27.12	16.98	50.28	44.89	40.42
Pig.20333.1	1.01	1.13	0.95	0.75	0.91	1.08	0.97	0.62	0.67	1.16	0.89	0.45
Pig.19359.1	4.87	4.51	4.22	7.94	5.91	6.05	10.58	6.46	6.69	5.8	5.67	4.29
Pig.12217.1	3.36	3.26	3.16	2.05	1.56	3.78	1.42	1.22	0.91	1.17	1.28	1.02
Pig.04639.1	36.81	49.91	33.13	21.29	16.07	37.48	8.7	7.86	7.99	19.52	20.45	17.61
Pig.10301.1	1.12	1.07	1.12	0.36	0.1	0.39	0.56	0.49	0.48	0.78	0.77	0.69
Pig.00720.1	0.52	0.28	0.44	0.96	0.28	4.72	2.04	0.58	0.49	1.63	1.2	1.82
Pig.02790.1	8.86	14.44	12.17	15.44	19.16	32.1	10.02	9.74	7.96	5.49	5.28	6.07
Pig.05379.1	6.96	8.48	6.64	4.08	3.13	4.38	2.74	2.21	2.21	3.2	4.28	2.13
Pig.16806.1	0.19	0.51	0.85	0.51	0.51	3.36	1.23	1.79	1.72	1.85	2.72	2.19
Pig.07092.1	26.16	22.27	12.98	12.84	12.44	4.59	5.16	4.34	10.13	6.73	11.09	5.71
Pig.08791.1	0.61	0.75	1.07	1.04	0.89	0.54	2.19	0.53	0.56	0.86	1.3	1.11
Pig.21198.1	0.75	1.16	0.67	0.48	0.68	1.17	1.13	0.65	0.85	1.59	1.32	0.91
Pig.12551.1	25.79	24.74	20.72	22.37	16.4	28.6	13.91	13.29	12.42	18.15	17.48	18.46
Pig.08854.1	39.34	41.59	46.84	29.58	13.79	99.83	23.61	22.86	21.83	29.35	21.15	17.01
Pig.19840.1	4.91	5.34	5.07	4.2	3.71	6.97	4.67	3.83	4.46	6.12	6.33	6.45
Pig.13211.1	76.79	95.41	70.36	73.39	36.04	79.35	23.24	20	16.33	22.16	27.64	20.8
Pig.22780.1	3.72	4.71	5.08	4.66	4.86	4.3	5.2	6.14	5.71	7.36	6.68	5.13
Pig.07126.1	0.61	0.33	0.92	0.37	0.39	2.16	1.13	1.03	0.74	1.75	1.2	1.01
Pig.01460.1	538.62	590.61	416.44	283.75	116.96	484.49	75.79	89.21	70.33	111.75	157.3	102.05
Pig.03873.1	4.19	4.02	5.38	2.65	1.45	4.42	1.55	1.7	1.1	1.14	1.1	0.73
Pig.09160.1	13.72	15.03	11.89	10.74	9.11	14.73	7.23	5.56	6.44	11.29	11.05	14.56
MSTRG.7798.1	0.77	1.89	0.82	0.07	0.17	0.53	0.29	0.5	0	0.49	0.05	0.43
Pig.17992.1	58.59	63.98	47.77	52.96	27.68	30.45	45.43	45.86	46.36	56.45	60.27	55.21
Pig.17883.1	2.5	1.51	1.15	2.5	1.65	1.9	3.71	2.6	3.16	4.29	4.87	4.69
Pig.14144.1	0.44	0.83	0.39	0.85	0.3	4.53	0.75	0.26	0.24	0.71	0.61	0.84
Pig.05848.1	6.18	5.92	3.8	7.21	3.86	19.34	9.71	5.93	7.18	9.7	9.96	11.35
Pig.22195.1	15.74	13.78	16.94	21.88	16.24	32.36	34.66	21.35	28.55	37.95	37.8	40.07
Pig.00103.1	1.71	1.86	3.36	4.26	1.68	0.69	0.54	0.55	0.68	0.74	0.85	0.41
Pig.01755.1	67.52	73.02	55.84	60.51	35.34	64.18	23.55	26.59	17.71	44.22	48.89	30.02
Pig.13432.1	9.14	9.24	2.94	2.2	3.32	4.87	3.96	4.4	1.68	4.2	2.43	2.78
Pig.13793.1	3.18	3.2	2.21	1.82	0.84	7.49	3.52	2.58	2.26	5.81	5.8	3.79
Pig.17559.1	10.47	8.53	7.23	9.18	7.3	11.37	13.7	8.18	11.11	11.29	9.5	11.8
MSTRG.895.1	251.8	168.54	198.11	320.22	123.3	174.07	297.71	271.3	263.93	234.14	231.63	267.34
Pig.22181.1	13.31	10.48	9.31	9.18	6.52	14.74	8.8	5.87	7.83	13.61	14.55	15.01
Pig.08738.1	0.28	0.58	0.16	0.71	0.58	4.63	0.37	0.22	0.23	1.45	0.86	0.79
Pig.13408.1	42.19	41.96	50.09	25.96	18.89	69.03	25.23	17.7	43.71	33.15	35.9	50.1
Pig.22254.1	10.72	10.42	8.67	11.83	6.42	7.82	5.48	5.01	4.12	8.64	13.56	4.01
Pig.13239.1	9.85	10.84	8.32	9.23	7.42	6.55	6.68	6.57	7.13	8.65	12.6	7.88
MSTRG.8216.1	80.29	78.81	96.04	92.1	72.45	159.09	69.99	50.13	46.55	116.37	103.01	93.99
Pig.07873.1	4.4	4.73	2.92	1.71	0.72	2.94	1.19	1.12	0.92	1.44	1.41	0.77
Pig.03584.1	56.35	55.54	36.64	54.34	21.19	16.11	13.84	15.68	11.2	25.67	28.1	14.8
Pig.01741.1	2.16	1.87	2.06	1.67	0.83	5.36	1.61	0.88	1.39	2.03	1.84	2.41
Pig.08391.1	14.59	16.86	11.88	17.98	11.58	10.99	5.36	4.57	4	8.58	7.23	4.87
Pig.08093.1	2.8	2.16	1.66	0.91	0.13	2.78	1.6	2.26	1	1.63	2.07	1.33
Pig.19520.1	12.18	9.84	9.92	13.46	5.82	19.36	29.38	15.72	25.77	29.46	36.12	28.78
Pig.18821.1	0.49	0.87	1.11	0.36	0.17	0.52	1.66	0.88	1.13	2.79	2.54	1.35
Pig.20679.1	0.52	0.56	0.83	0.2	0.38	2.48	0.33	0.49	0.39	0.68	0.53	0.63
Pig.03504.1	0.77	1.08	1.99	0.7	0	1.71	0.43	0.13	0.13	0.39	0.58	0.57
Pig.21444.1	9.5	10.02	9.4	8.74	8.63	13.26	7.49	4.77	6.16	10.99	10.15	12.75
Pig.02181.1	4.86	2.73	1.7	3.07	1.65	3.13	8.27	0.85	0.13	1.39	2.93	0.94
Pig.13051.1	1	1.84	2	0.9	0.53	1.69	1.27	0.72	0.64	0.74	0.69	0.98
Pig.01388.1	1.77	1.8	2.39	1.8	1.19	2.63	1.08	1.34	1.02	1.91	2.36	1.46
MSTRG.43646.1	3.38	4.95	2.86	0.84	0.93	2.75	1.36	1.17	1.29	1.69	3.72	1.4
Pig.16121.1	13.9	12.4	11.75	11.59	11.22	24.75	25.96	15.42	23.84	58.69	36.98	45.02
Pig.15064.1	1.14	1.11	0.73	0.77	0.17	2.81	1.07	0.81	1.12	1.54	1.84	0.96
Pig.20622.1	2.08	0.94	1.51	2.8	2.84	1.78	2.72	1.49	2.48	2.67	2.39	2.43
Pig.00542.1	24.87	26.15	23.67	16.75	17.5	35.14	18.18	11.76	12.53	25.16	24.39	25.99
Pig.06034.1	24.99	28.81	25.46	24.28	21.39	28.18	16.02	11.92	15.03	24.57	30.51	20
Pig.05445.1	12.9	17.44	13.91	11.4	9.01	10.55	4.79	4.34	3.85	5.47	6.59	3.96
Pig.02830.1	26.75	31.64	20.61	42.86	30.19	17.66	20.95	16.47	17.74	23.41	21.1	25.65
Pig.11265.1	3.12	4.19	3.39	2.98	1.39	2.85	0.76	1.18	0.64	0.77	0.95	0.49
Pig.20496.1	2	1.54	3.19	1.96	0.75	6.03	3.47	2.34	2.51	5.12	5.14	4.37
Pig.01890.1	6.14	5.68	6.54	6.89	4.12	8.06	3.86	2.86	2.18	5.16	5.43	3.75
Pig.06157.1	15.38	18.09	18.48	17.56	13.79	21.17	14.8	11.91	15.47	13.11	15.51	17.81
Pig.10285.1	12.53	11.1	9.1	5.71	7.11	9.18	9.28	6.96	10.45	12.37	13.05	14.81
Pig.03932.1	16.1	12.93	11.96	19.85	11.9	17.06	20.19	15.47	19.09	18.8	17.85	17.81
Pig.17122.1	3.34	4.46	3.39	3.4	2.29	6.22	2.89	2.04	1.8	3.94	4	3.47
Pig.03026.1	7.64	6.97	5.2	7.43	5.42	21.09	6.29	4.9	6.35	9.07	9.4	8.19
Pig.12876.1	45.48	54.38	42.23	50.67	25.01	35.42	14.28	17.62	13.71	22.49	24.7	13.52
Pig.10291.1	19.37	14.04	17.27	13.25	8.33	36.17	29.78	19.46	20.48	25.04	24.63	38.2
Pig.04869.1	29.35	27.04	24.95	31.72	21.44	22.02	37.74	28.86	36.69	29.16	31.18	25.28
Pig.17038.1	0.75	0.65	0.97	0.2	0.06	2.21	1.32	0.91	1.18	1.21	0.93	0.57
Pig.03050.1	0.59	0.54	0.41	0.7	0.5	0.66	2.21	0.51	0.8	0.57	0.3	0.22
Pig.00662.1	4.09	4.83	5.55	3.34	3.6	4.18	4.39	2.7	2.39	5.01	3.43	2.36
Pig.14297.1	0.73	0.95	0.93	0.72	0.54	1.5	0.9	0.84	0.72	1.13	1.06	0.85
Pig.17399.1	10.26	13.11	10.04	9.75	5.26	10.64	3.21	3.8	3.35	3.95	4.44	3.35
Pig.14662.1	6.1	6.5	5.56	3.39	2.3	13.3	5.85	3.29	4.1	8.61	8.7	9.7
MSTRG.6807.2	1.75	1.06	0.91	1.36	1.11	1.18	2.44	1.6	2.71	1.63	1.52	1.96
Pig.03678.1	1.08	1.53	0.74	0.86	0.83	1.43	0.58	0.65	0.4	1.17	0.96	0.74
Pig.00279.1	7.17	6.06	7.27	4.5	2.74	8.83	3.45	3.05	3.51	6.49	6.91	7.02
Pig.01463.1	1.14	1.78	1.25	0.93	0.8	1.79	0.82	0.54	0.26	0.46	0.5	0.19
Pig.12578.1	0.55	0.36	0.5	1.66	0.47	2.85	1.67	1.15	1.59	4.79	2.67	4.21
Pig.15687.1	50.6	58.62	42.85	56.4	30.08	61.35	32.13	30.18	21.45	42.21	42.97	43.09
Pig.09586.1	7.69	7.61	4.92	7.49	4.77	4.27	69.58	3.47	2.6	6.37	6.05	4.27
Pig.17383.1	46.16	46.58	49.29	27.04	19.66	68.41	12.22	11.52	10.37	18.31	28.64	20.85
MSTRG.1319.2	15.11	19.26	17.91	9.45	10.04	37.47	5.09	5.95	5.22	14.79	13.25	15.28
Pig.15799.1	0.75	0.41	0.41	1	0.6	0.44	1.08	1.01	0.48	1.59	1.51	0.29
Pig.10205.1	61.24	68.98	57.66	87.57	89.27	133.98	20.03	13.14	12.56	27.99	41.56	22.4
Pig.02148.1	3.2	4.84	4.1	4.61	4.09	4.71	2.59	2.09	2.47	3.66	4.15	3.8
Pig.17884.1	3.81	2.84	4.87	1.95	1.81	7.48	5.11	3.3	13.6	5.74	7.47	11.4
Pig.01277.1	4.38	4.19	2.07	1.38	0.86	1.97	1.24	1.41	0.91	1.16	1.35	0.71
Pig.00941.1	8.08	8.37	7.88	7.51	7.02	8.15	3.19	4.5	4.71	6.38	7.9	7.06
Pig.02338.1	3.17	2.1	2.78	3.99	2.81	4.11	3.37	2.76	1.4	4.17	5.55	2.7
Pig.09845.1	1.91	2.29	1.08	0.4	0.34	3.15	1.74	0.66	1	2.36	2.57	1.93
Pig.05604.1	1.95	1.87	2.38	1.43	0.53	2.04	6.21	2.35	3.65	4.08	3.64	3.79
Pig.05964.1	0.26	0.25	0.41	0.31	0.36	3.05	0.55	0.33	0.28	0.8	0.68	1
Pig.02751.1	0.16	0.55	1.05	1.19	0.84	0.59	0.59	0.48	1.61	4.06	4.47	0.43
MSTRG.9455.1	125.15	164.09	177.07	170.72	317.55	225.29	212.27	261.94	238.32	182.58	164.89	148.58
Pig.22257.1	1.6	2.17	1.02	2.59	1.57	1.66	0.96	1.03	1.78	1.39	0.89	2.54
Pig.04682.1	0.63	0.56	0.8	1.3	0.56	0.8	1.14	1.16	1.27	1.49	1.14	1.04
MSTRG.16631.2	282.54	345.29	233.69	118.69	74.87	186.92	32.71	43.85	32.25	52.14	70.21	45.18
Pig.11473.1	14.04	13.56	16.42	15.39	6.47	49.42	16.96	10.95	13.29	36.88	34.94	46.65
Pig.15450.1	11.11	11.26	11.18	9.87	6.94	10.58	11.61	9.52	8.79	17.56	16.5	15.9
Pig.17798.1	10.48	8.86	7.93	12.36	6.37	9.43	6.83	6.5	5.03	12.25	12.42	7.84
Pig.04299.1	66.98	75.79	55.3	29.29	11.76	36.06	29.16	18.2	27.12	40.89	24.24	35.44
Pig.09851.1	1.16	1.83	1.42	0.83	0.36	1.24	0.34	0.47	0.19	0.43	0.31	0.36
Pig.01281.1	5.92	7.72	5.62	2.96	2.17	6.41	4.69	2.05	2.28	6.25	4.4	5.34
Pig.18592.1	20.84	23.36	26.81	17.65	16.89	43.87	18.54	15.26	19.81	31.51	26.13	32.92
Pig.06383.1	3.56	3.88	3.36	5.46	2.6	5.46	6.49	4.46	5.13	4.37	5.04	4.97
Pig.22356.1	27	27.03	18.83	25.34	18.1	21.62	26.04	26.16	22.78	43.59	49.83	29.76
MSTRG.17064.1	2.39	2.74	2.74	3.18	4.13	2.29	4.49	3.87	3.73	3.6	3.58	4.19
Pig.19815.1	10.4	9.8	10	8.52	8.68	11.79	9.17	6.2	7.45	13.54	12.59	12.64
Pig.01704.1	1.44	0.97	0.91	1.11	0.6	0.61	0.38	0.33	0.22	0.34	0.64	1.24
Pig.01295.1	1.25	1.2	0.7	0.39	0.29	1.23	0.45	0.46	0.47	0.64	0.69	0.93
Pig.10536.1	14.79	10.68	12.82	17.95	11.42	12.36	13.91	15.74	19.06	18.45	20.53	14.56
Pig.15868.1	81.43	80.96	60.88	56.57	41.95	90.79	141.22	49.47	80.55	46.3	60.18	51.34
Pig.01048.1	19.03	25.7	22.56	17.18	8.48	11.26	2.93	3.65	3.45	4.58	5.23	2.92
Pig.21102.1	2.09	2.29	1.3	0.3	0.89	2.52	2.09	1.75	1.66	3.98	4.04	2.88
Pig.05255.1	0.24	0.26	0.41	0.55	0.42	0.2	0.25	0.42	0.41	0.74	0.69	1.72
Pig.15019.1	1.32	1.51	2.05	4.62	1.72	7.86	2.44	1.88	1.83	4.08	2.71	2.39
Pig.09342.1	0.94	1.15	1.37	1.81	0.84	2.25	0.9	0.99	0.53	1.46	1.44	0.94
Pig.15527.1	2.32	1.78	4.66	0.73	0.55	3.74	4.58	4.44	11.11	7.23	7.34	12.91
MSTRG.8831.1	0.73	0.85	0.75	0.74	0.58	1.66	1.11	0.66	0.65	1.07	0.99	1.12
Pig.04030.1	44.15	67.2	49.65	21.57	18.45	17.95	13.32	15.88	13.24	12.31	20.36	17.18
Pig.23928.1	188.3	151.36	125.05	334.43	169.61	35	317.23	313.55	292.32	220.67	219.64	255.58
MSTRG.27254.1	11.65	24.98	23.53	10.64	10.47	32.82	4.75	5.24	2.78	5.35	5.78	2.69
Pig.14004.1	1.3	0.72	2.42	2.24	1.73	3.98	2.67	3.71	2.89	3.09	0.87	5.24
Pig.16122.1	33.98	32.13	29.79	20.72	17.42	27.11	25.51	23.75	25.16	36.89	38.95	31.51
Pig.08462.1	6.54	5.17	6.73	6.57	5.01	8.63	9.87	5.93	7.34	8.3	9.89	7.34
Pig.09374.1	1.45	1.48	1.1	1.58	0.32	1.01	0.77	0.7	0.61	0.63	0.47	0.53
Pig.17175.1	2.38	1.87	2.65	3.83	4.08	6.66	8.38	8.97	11.04	14.74	14.68	22.78
Pig.00545.1	10.51	13.73	11.91	9.81	5.57	12.85	4.7	4.37	3.05	5.17	6.33	5.08
Pig.22734.1	143.59	144.38	135.24	165.4	147.94	157.04	195.31	144.94	158.26	156.83	151.68	201.64
Pig.16504.1	36.1	34.88	30.17	29.65	23.66	48.69	31.97	44	44.74	34.21	43.43	34.59
Pig.03192.1	22.18	32.84	28.43	20.46	12.87	31.05	7.39	7.45	6.22	12.82	15.22	9.61
Pig.03273.1	4.56	5.04	5.2	3.83	1.96	4.85	2.56	2.3	2.03	2.84	4	2.42
Pig.06462.1	9.68	10.42	7.14	10.7	4.26	10.15	2.63	2.97	2.79	3.4	4.38	3.11
Pig.20226.1	4.77	4.55	4.59	5.26	4.55	27.16	4.78	4.85	3.31	5.69	4.71	9.08
Pig.11624.1	30.49	23.57	24.59	47.74	14.35	23.72	21.17	16.44	13.62	25.12	18.47	20.29
Pig.03706.1	0.36	0.91	0.75	1.71	0.43	0.75	0.75	0.26	0.41	1.56	0.87	0.74
Pig.20964.1	44.09	53.86	47.18	39.65	38.86	37.68	27.37	25.6	24.42	34.42	33.12	44.16
Pig.17342.1	0.95	1.15	0.9	0.46	0.75	2.27	1.15	0.67	0.67	1	0.83	0.91
Pig.03935.1	90.44	88.26	78.81	73.31	67.56	82.39	40.87	36.59	41.37	77.37	89.86	62.97
Pig.13755.1	35.27	30.46	32.55	38.55	27.32	41.42	29.11	23.62	26.16	38.67	34.77	39.05
Pig.13636.1	0.38	0.24	0.54	0.78	0.25	1.27	3.11	1.13	0.82	0.72	0.77	0.54
Pig.14455.1	2.58	2.93	1.66	4.15	2.62	1.02	2.58	2.27	5.09	4.87	3.47	4.35
Pig.16430.1	5.79	4.87	1.47	0.07	0.28	1.47	0.05	0.25	0.62	0.26	0.14	0.04
Pig.15781.1	3.28	3.64	2.96	3.19	2.93	5.02	2.25	1.72	2.6	0.96	1.53	0.92
Pig.00305.1	66.26	58.63	50.4	70.7	41.69	41.71	33.46	29.93	26.65	39.43	43.84	39.53
Pig.06868.1	18.7	21.09	16.55	14.65	9	22.12	6.34	6.56	5.31	9.93	12.23	7.33
Pig.05193.1	12.08	14.54	11.63	11.44	4.56	11.13	10.9	9.35	6.65	13.77	15.42	11.53
Pig.19210.1	109.04	113.62	97.1	81.75	60.72	157.74	164.37	83.34	104.14	156.59	187.33	121.66
Pig.02284.1	1.88	1.65	1.34	1.11	0.38	1.48	0.57	0.37	0.44	0.48	0.7	0.36
Pig.00284.1	2.94	2.91	2.31	3.05	2.26	3.73	1.57	1.49	0.97	2.63	3.07	2.4
Pig.03011.1	31.57	34.93	25.2	13.44	14.18	24.48	7.26	5.97	6.6	13.43	16.52	11.92
Pig.13747.1	2.7	2.75	2.21	2.95	2.42	5.02	4.27	3.69	3.52	5.23	5.97	4.92
Pig.21713.1	5.36	3.89	3.96	2.53	3.13	4.22	4.66	4.66	6.73	5.01	2.99	5.42
Pig.10670.1	2.91	3.01	2.41	2.1	1.57	5.22	1.69	1.34	1.39	2.52	3.81	2.23
Pig.18370.1	0.74	0.53	0.96	0.44	0.53	2.03	4.81	1.92	4.87	5.92	7.56	1.32
Pig.00311.1	2.56	1.29	2.55	1.15	0.81	1.08	0.66	0.66	0.56	0.77	0.92	0.51
Pig.17713.1	0.24	0.27	0.19	0.25	0.25	0.35	0.35	0.66	0.4	2.62	2.86	1.05
Pig.01129.1	81.01	69.37	62.89	62.13	30.34	69.38	25.42	30.67	34.21	55.1	62.45	27.1
Pig.16017.1	0.37	0.51	0.45	0.84	0.53	0.96	0.8	0.76	0.78	1.23	0.81	1.09
Pig.13042.1	3.31	3.43	2.91	2.73	1.55	4.06	1.96	1.38	1.04	2.56	3.11	2.09
Pig.13341.1	7.85	8.64	9.64	1.79	1.52	9.32	3.07	3.37	2.3	7.79	7.94	7.36
Pig.03684.1	113.63	145.84	112.12	113.57	56.26	78.36	47.49	42.97	38.28	76.22	73.22	74.22
Pig.20048.1	0.36	0.17	0.51	0.28	0.48	0.66	0.13	0.42	0.31	1.83	1.37	0.06
Pig.01944.1	4.98	7.76	2.58	2.44	1.96	4.82	5.05	4.9	2.23	4.21	5.15	3.36
Pig.04971.1	10.48	14.08	9.9	17.24	11.08	19.49	6.48	5.29	4.59	11.03	11.88	7.38
Pig.19268.1	3.74	3.76	4.82	4.54	4.12	7.56	6.11	3.85	6.07	4.43	3.45	7.77
Pig.13074.1	14.32	14.1	19.71	12.76	12.8	23.14	12.1	10.71	15.85	22.63	25.17	26.76
Pig.20353.1	3.67	3.2	4.33	1.52	2.38	5.92	4.17	2.5	3.91	4.71	6.52	5.6
Pig.05607.1	1.73	1.55	1.09	1.4	0.92	2.52	1.7	1.2	1.83	1.46	2.57	2.2
Pig.23027.1	0	0	0	7.67	1.57	19.54	0.31	0	2.08	0	0	0
Pig.03091.1	22.16	20.36	20.26	12.65	9.16	19.18	8.52	8.09	9.36	14.32	20.18	13.81
Pig.11280.1	1.59	1.93	1.9	3.09	0.94	5.47	2.56	2.27	2.01	4.45	6.46	3.28
Pig.00758.1	21.45	22.31	23.59	11.42	10.56	49.19	18.22	13.42	9.48	35.03	24.93	27.81
Pig.04983.1	2.84	2.24	1.76	2.47	1.24	1.15	1.06	1.33	1.69	1.95	2.55	1.32
Pig.08830.1	42.33	41.54	35.79	42.18	26.35	27	32.26	26.62	27.4	37.32	32	37.74
Pig.14227.1	759.34	764.89	411.69	114.78	100.33	95.42	27.59	18.78	38.1	17.5	60.76	38.14
Pig.00762.1	1.67	1.99	0.83	1.74	0.64	2.51	0.75	0.45	0.7	0.58	1.56	0.43
Pig.17240.1	22.78	17.96	18.23	34.47	20.27	13.49	19.92	16.66	16.73	26.36	25.37	21.27
Pig.07459.1	6.46	5.71	6.26	5.11	4.83	9.4	7.42	5.59	6.74	9.38	9.99	8.63
Pig.15070.1	2.47	1.5	3.03	4.97	1.89	2.68	6.44	4.48	7.05	8.02	3.8	5.78
Pig.19184.1	3.16	2.55	3.1	3.54	1.85	10.44	4.42	2.65	2.45	6.14	7.38	6.2
Pig.03960.1	18.58	19.14	17.36	14.17	7.15	13.2	5.34	7.97	4.07	8.67	8.55	5.62
Pig.12237.1	19.63	18.84	18.85	19.75	13.51	20.68	16.75	13.47	13.96	24.97	24.33	22.37
Pig.19375.1	4.1	5.32	4.87	6.08	3.17	1.31	10.67	4.97	5.68	5.12	4.94	5.7
Pig.11518.1	0.62	0.25	0.39	0.82	0.22	1.26	0.87	0.45	0.43	1.52	1.23	0.94
Pig.16750.1	659.11	598.37	578.44	764.06	325.4	396.12	295.01	302.4	233.29	387.44	400.55	328.82
Pig.06705.1	3.08	3.25	3.74	2.17	1.57	3.33	1.55	1.45	1.49	1.46	1.76	1.3
Pig.18784.1	3.52	3.75	3.19	2.49	1.99	2.66	1.35	1.18	1.26	2.56	2.84	1.91
Pig.03271.1	3.72	2.95	3.7	2.19	1.77	3.96	2.59	2.45	2	2.83	2.84	2.31
Pig.05252.1	4.88	5.61	6.76	7.3	2.01	6.53	1.61	1.49	1.29	2.08	2.76	1.2
Pig.01422.1	12.3	15.25	13.44	12.56	7.01	12.6	3.56	3.24	2.52	3.38	3.72	2.46
Pig.15947.1	7.93	10.88	7.24	4.72	2.49	5.33	1.95	2.03	0.99	2.84	2.96	1.9
Pig.05673.1	19.49	22.12	21.53	23.39	17.6	30.51	15.4	14.72	14.8	22.61	20.27	18.5
MSTRG.13458.2	0.81	1.15	1.39	0.54	0.93	1.04	0.33	0.22	0.63	0.74	0.84	0.68
Pig.05069.1	79.13	80.32	65.42	62.56	47.78	67.3	29.99	26.84	28.2	49.08	47.87	51.77
Pig.07122.1	48.4	52.66	41.02	17.98	11.12	27.03	12.29	10.38	12.44	13.63	17.27	16.81
Pig.00852.1	1.15	0.51	1.27	0.23	0.28	1.19	0.67	0.8	0.36	0.82	1.18	1.3
Pig.03422.1	32.18	33.94	21.02	22.49	17.29	74.81	19.35	11.05	8.86	30.72	22.61	18.6
Pig.14434.1	645.12	586.38	598.88	885.79	464.19	571.3	573.07	675.89	634.15	629.62	529.66	556.96
MSTRG.26046.2	21.96	20.46	19.16	15.38	11.25	18.46	6.92	6.27	4.73	9.11	10.42	9.83
Pig.16399.1	4.88	5.53	6.96	9.03	7.84	12.4	20.49	15.39	14.99	24.64	18.71	15.33
Pig.15857.1	16.22	15.09	13.03	11.99	11.59	11.96	10.67	7.9	12.65	15.84	15.46	12.93
Pig.18326.1	44.59	50.83	47.23	48.99	35.41	46.91	29.82	27.12	29.07	46.49	43.99	48.45
Pig.09404.1	2.71	3.1	3.06	3.26	1.72	2.62	2.63	1.24	0.55	1.46	1.86	1.13
MSTRG.2673.3	2.29	2.49	1.67	0.91	1.03	2.35	0.53	0.69	0.54	0.89	0.85	0.52
Pig.18845.1	9.26	7.62	9.26	10.69	8.72	15.27	13.23	10.52	9.51	16.49	17.27	17.52
Pig.02704.1	4.29	5.85	3.37	1.8	1.56	1.88	1.49	2.08	1.08	1.72	1.56	1.1
MSTRG.24046.1	31.09	29.41	39.38	15.88	22.44	12.39	32.48	10.82	26.05	17.56	17.42	13.28
Pig.05669.1	10.16	9.28	10.29	10.4	10.1	5.67	13.08	12.44	15.08	10.51	10.15	9.5
Pig.01312.1	7.76	6.71	7.06	5.77	3.96	8.53	6.04	4.9	5.24	7.54	6.32	5.93
Pig.16590.1	1.05	1.04	0.96	0.86	1.18	0.73	0.84	0.69	0.99	0.9	0.72	1.23
Pig.05760.1	13.68	19.14	17.05	12.13	9.53	20.12	8.5	7.09	8.3	16.24	16.63	17.05
Pig.09860.1	95.27	99.3	96.31	93.45	107.57	93.51	80.91	76.17	75.9	106.53	96.96	96.81
MSTRG.12783.3	29.04	35.24	28.88	21.7	16.51	71.88	27.15	14.09	19.22	36.2	36.83	27.54
MSTRG.12783.1	29.85	40.28	26.01	22.08	14.68	52.12	24.56	13.06	26.04	38.2	34.56	21.08
MSTRG.12783.4	38.89	46.76	38.55	27.69	18.32	80.52	30.53	18.95	29.3	46.19	44.78	37.38
Pig.09484.1	2.71	2.78	3.91	2.63	3.08	3.67	3.16	2.19	3.78	3.18	4.03	3.79
Pig.17677.1	23	22.13	19.55	32.73	19.28	26.06	13.2	14.71	8.81	16.98	19.22	13.92
Pig.20991.1	14.35	13.61	17.05	17.93	12.32	22.59	38.93	26.49	32.32	24.79	19.63	23.83
Pig.14073.1	12.01	13.26	9.09	8.39	7.79	12.05	5.08	3.98	3.82	9.25	12.33	8.18
Pig.07511.1	3.07	2.39	2.03	3.05	2.15	4.39	2.59	1.69	3.83	4.88	4.41	4.95
Pig.02011.1	1.19	1.66	1.32	1.31	0.52	1.38	0.95	0.79	0.45	0.73	1.01	1.15
Pig.12298.1	0.05	0.5	0.46	0.5	0.12	1.61	0.73	0.18	0.43	3.19	1.35	1.07
Pig.09059.1	24.07	28.22	25.73	22.07	19.32	51.16	28.62	16.57	17.67	35.19	36.32	31.03
Pig.09616.1	8.38	7.24	4.81	11.49	10.85	13.57	5.85	4.19	3.25	7.5	5.17	6.38
MSTRG.27322.1	3.17	3.3	3.57	1.86	1.22	3.05	1.36	1.85	1.81	2.34	1.73	2.21
Pig.12313.1	59.95	47.35	52.25	74.79	49.44	106.07	61.71	60.13	59.58	95.66	87.29	98.56
MSTRG.24816.3	31.93	33.03	25.66	17.85	24.87	43.95	18.15	16.27	15.76	35.85	27.91	32.44
MSTRG.24816.2	4.54	5.09	5.49	3.63	3.75	9.74	5.37	3.44	3.83	10.07	10.72	8.13
MSTRG.24816.1	58.04	57.85	51.44	45.82	35.69	84.37	39.81	22.93	27.72	54.84	55.22	50.28
Pig.06815.1	4.51	4.22	3.87	4.3	3.37	5.98	3.97	2.83	3.77	4.59	4.42	3.92
Pig.21448.1	12.45	10.42	20.15	2.15	3.87	12.4	3.9	1.97	9.89	2.79	3.14	14.18
MSTRG.41680.2	2.92	4.35	4.14	6.59	7.95	11.37	1.25	1.21	0.69	2.08	1.88	1.91
MSTRG.7309.2	0.69	0.5	0.86	0.37	0.41	0.99	1.02	0.84	0.99	1.08	0.84	1.26
Pig.09908.1	1.27	1.02	1.31	1.77	0.69	24.53	1.72	1.11	0.74	2.65	2.26	2.05
Pig.14669.1	6.17	6.37	3.44	4.81	3.31	4.64	3.72	3.22	2.84	4.26	4.96	4.18
Pig.04582.1	34.14	42.94	33.88	34.77	21.93	34.35	9.99	8.58	6.36	14.48	17.59	11.66
Pig.04512.1	37.04	30.92	19.77	9.27	17.2	21.54	9.95	7.12	6.41	10.3	16.47	11.15
Pig.04403.1	2.08	4.03	3.15	2.23	1.07	2.94	0.45	0.53	0.72	0.97	1.19	0.74
Pig.20626.1	2.42	2.74	4.13	6.47	11.58	2.81	6.31	9.53	8.39	11.16	10.37	10.18
Pig.08772.1	4.76	5.67	3.51	2.89	2.35	0.63	9.74	6.9	6.54	2.6	2.5	4.26
Pig.08695.1	45.34	46.14	30.27	40.16	26.75	21.42	20.12	22.01	14.41	24.72	14.59	27.86
Pig.11593.1	11.29	10.87	8.34	12.75	6.9	8.43	6.94	8.35	8.08	8.46	9.76	7.57
MSTRG.33343.1	11.8	10.95	10.12	7.24	11.03	18.96	7.08	8.5	6.7	11.39	12.03	12.76
Pig.15786.1	6.84	5.75	5.84	5.22	4.75	5.45	8.61	4.84	4.27	4.97	5.43	4.13
Pig.08357.1	0.39	1.02	0.28	0.69	0.57	3.41	0.52	0.22	0.21	0.73	1.48	1.2
Pig.11269.1	9.36	13.73	11.38	8.8	7.66	10.15	4.72	5.14	3.6	5.78	5.66	4.6
MSTRG.38508.1	11.42	18.84	15.53	9.34	9.22	20.23	2.69	3.17	2.78	5.89	4.95	2.56
Pig.07929.1	10.4	9.78	14.44	14.8	11.38	14.82	16.73	16.44	17.56	23.45	21.38	23.16
Pig.10631.1	7.82	8.1	4.63	1.46	0.5	5.95	4.19	2.78	1.73	1.62	1.97	1.86
Pig.09565.1	48.87	47.48	29.34	55.03	42.29	76.47	20.84	8.32	11.01	26.63	39.75	24.59
Pig.01894.1	3.53	2.88	2.02	1.38	1.62	3.02	1.83	1.2	1.51	2.37	1.97	2.13
Pig.18710.1	71.02	72.2	75.72	103.17	82.67	141.04	164.97	95.45	81.69	152.01	152.16	87.4
MSTRG.11760.2	286.66	341.63	332.73	288.32	229.99	286.01	181.05	146.19	167.19	276.39	288.33	249.51
MSTRG.5334.1	4.18	4.05	3.05	3.44	5.06	5.73	6.75	3.7	5.86	4.7	4.4	5.23
Pig.21629.1	0.1	0.33	0.4	0	0.08	0	1.37	0.92	0.91	3.38	3.15	0.29
Pig.19608.1	1.72	1.64	1.93	4.84	5.05	1.83	0.6	0.59	1.4	0.68	0.42	1.1
Pig.12401.1	8.58	6.12	5.62	6.16	4.43	9.67	13.42	3.6	3.85	6.3	5.87	4.09
Pig.14714.1	1.55	1	1	2.47	2.22	2.35	2.56	4.17	1.29	3.63	2.85	2.12
Pig.19376.1	6.7	7.84	7.5	7.1	8.49	6.08	5.9	5.37	6.53	9.59	6.97	7.53
Pig.15776.1	3.38	3.84	5.84	1	1.39	2.89	2.13	1.05	3.52	1.75	2.54	3.92
Pig.19885.1	172.55	147.55	139.84	201.31	156.1	348.82	315.04	211.06	364.89	373.12	382.31	352.74
MSTRG.25732.4	193.15	165.9	171.73	225.21	164.08	219.76	237.13	219.49	218.25	254.73	224.46	273.57
Pig.21672.1	1.7	4.92	0.61	2.22	3.91	0	0.6	0.78	0.05	2.38	0	0.49
Pig.02782.1	16.14	13.45	11.26	18.69	12.58	9.35	22.08	22.25	17.64	15.85	17.78	13.31
Pig.14615.1	3.32	2.76	3.15	2.28	2.41	6.2	1.9	1.93	1.91	3.58	2.97	3.73
Pig.19899.1	6.02	6.32	7.59	6.69	7.02	10.01	16.66	9.43	12.03	24.35	20.02	24.9
MSTRG.41836.1	7.33	10.29	7.03	3.42	3.82	10.71	1.68	2.31	2.14	2.99	3.32	1.86
Pig.15580.1	41.49	36.56	25	45.89	15.5	19.38	23.65	22.56	17.55	32.75	34.15	23.59
Pig.13003.1	4.41	6.72	4.88	4.06	2.66	7.74	2	2.05	1.58	4.41	4.65	3.06
MSTRG.33416.1	3.75	4.07	3.8	5.48	3.14	3.55	3.23	3.31	3.19	4.2	3.85	2.76
Pig.03674.1	1.07	0.88	0.74	0.8	0.88	1.47	1.21	0.94	1.01	1.37	1.73	1.45
Pig.19990.1	9.14	10.05	5.69	3.66	3.23	7.23	3.31	2.31	2.14	6.51	4.23	6.31
MSTRG.20272.2	46.67	55.08	52.65	32.09	26.03	60.24	47.18	29.36	22.74	39.99	50.6	55.72
Pig.15768.1	188.47	205.67	171.97	204.97	76.67	123.86	29.26	42.35	27.2	45.92	50.29	37.37
Pig.12244.1	2.23	1.74	1.68	0.39	0.81	1.6	1.64	1.22	1.11	1.55	1.57	1.89
Pig.06323.1	30.34	29.4	23.79	36.37	32.44	34.92	54.24	41.58	46.31	40.45	45.5	45.26
Pig.07367.1	4.1	4.67	4.25	4.51	2.62	4.38	1.73	1.79	1.22	2.5	1.98	1.78
Pig.08427.1	3.03	7.05	1.84	2.39	2.54	6.51	1.14	1.84	1.16	2.91	1.46	2.83
Pig.10497.1	10.5	10.28	7.34	8.57	5.64	14.26	12.74	7.64	9.17	12.03	14.42	15.26
Pig.00965.1	8.75	7.16	6.34	5.14	5.53	3.8	6.98	5.91	6.77	5.22	6.66	9.29
Pig.19746.1	26.94	30.22	24.9	16.43	13.42	21.16	5.58	4.87	5.5	10.17	11.21	9.26
Pig.11189.1	28.51	35.42	33.3	23.19	17.52	18.42	8.45	9.91	6.52	10.57	10.64	7.91
Pig.07244.1	10.81	10.57	16.08	5.52	2.87	62.28	6.19	4.4	9.19	8.94	12.25	10.29
MSTRG.185.2	8.28	6.73	8.94	10.46	11.77	20.27	12.87	10.43	11.25	33.59	33.77	25.99
MSTRG.5192.2	5.74	12.65	9.14	4.34	7.82	20.74	3.41	3.95	3.92	10.87	8.98	7.62
Pig.01921.1	6.64	6.89	7.61	7.47	11.38	7.36	8.45	7.51	6.53	10.09	7.64	7.29
MSTRG.42852.1	363.93	334.54	242.56	97.36	147.67	340.78	134.89	133.87	87.64	152.13	143.2	86.27
Pig.02099.1	3.43	3.77	3.29	1.82	1.69	2.81	1.81	1.58	1.38	1.96	1.97	4.66
Pig.14161.1	17.02	15.27	14.24	17.72	14.72	14.62	20.17	13.75	18.55	14.58	20.41	17.79
Pig.05488.1	30.45	32.87	23.23	27.3	12.64	10.02	4.85	7.11	4.84	7.71	12.05	4.78
Pig.11477.1	6.62	6.33	6.1	8.25	7.81	5.07	7.48	7.23	7.44	10.5	8.43	6.28
Pig.05203.1	2.18	2.1	2.27	5.67	6.11	6.35	3.47	1.26	1.17	2.84	2.21	2.42
Pig.00114.1	19.03	21.64	16.07	13.51	5.84	12.69	4.22	4.42	2.98	5.48	8.5	3.83
Pig.08576.1	29.66	28.57	25.2	28.95	25.44	42.48	32.52	13.94	13.65	25.55	21.56	33.25
Pig.00248.1	7.89	9.19	6.9	7.65	4.41	7.03	3.74	3.63	2.28	5.91	5.84	5.17
Pig.00009.1	1.36	1.52	0.96	1.54	0.74	1.96	1.45	0.85	0.67	1.3	1.56	1.05
Pig.11863.1	4.58	11.12	10.73	5	2.8	9.38	0.67	1.47	1.04	1.98	2.24	0.96
Pig.07790.1	5.96	5.55	4.68	2.27	1.55	11.78	8.84	2.48	4.42	5.59	5.94	5.75
Pig.06053.1	4.16	4.47	4.22	3.79	1.5	3.4	0.91	0.98	0.83	1.58	2.13	0.86
Pig.11467.1	2.68	1.67	1.85	1.67	1.11	4.47	3.07	1.67	3.28	3.32	2.98	3.23
Pig.07559.1	5.65	6.94	5.66	6.16	4.5	8.85	3.57	3.82	4.24	5.7	5.77	6.27
Pig.08548.1	29.92	31.59	24.14	10.88	10.22	18.6	8.8	6.21	10.37	13.16	13.31	19.54
Pig.01760.1	1.43	1.75	0.83	0.99	1.01	1.08	0.29	0.64	0.33	0.6	0.7	0.33
MSTRG.14960.1	0.61	0.47	0.71	0.42	0.48	0.4	1.1	1.08	1.12	1.05	0.89	1.43
Pig.00162.1	1.62	1.55	1.81	1.45	1.32	1.53	1.32	1.25	0.93	1.03	1.29	1.16
MSTRG.37411.1	1.15	0.92	0.94	1.35	0.72	1	1.75	1.29	1.65	1.8	1.71	1.84
Pig.02437.1	1.05	1.09	1.05	0.62	0.69	1.86	1.07	1.16	0.64	0.7	0.96	1.02
Pig.02346.1	2.01	1.76	1.61	1.89	1.72	3.31	2.18	1	1.16	1.33	1.91	1.87
Pig.03898.1	1.32	1.7	1.03	2.98	2.17	3.74	1.54	0.75	0.7	1.59	2.2	1.33
Pig.17281.1	11.62	11.27	8.81	8.38	5.87	19.31	9.54	8.5	11.86	16.36	19.17	12.73
Pig.08037.1	67.19	81.39	62.22	84.22	56.06	97.42	48.42	47.58	42.26	53.93	56.6	38.61
Pig.14383.1	13.14	11.54	11.69	8.45	9.54	7.75	7.2	6.71	7.67	10.41	8.93	10.27
Pig.09346.1	8.43	10.37	16.07	2.74	1.81	5.62	2.63	4.29	5.17	2.61	4.86	4.87
Pig.02916.1	37.77	45.11	33.12	48.59	22.26	43.98	13.76	13.63	7.77	25.96	24.65	14.58
Pig.18832.1	32.12	36.78	21.37	27.15	20.46	29.12	5.82	4.11	2.99	9.01	7.57	6.32
Pig.21981.1	2.35	1.91	1.65	1.74	0.8	1.68	1.82	1.9	2.57	2.6	2.7	1.73
Pig.16142.1	27.44	32.19	30.2	22.14	23.68	36.06	16.63	15.96	13.06	30.93	26.64	30.26
Pig.04396.1	7.22	6.69	5.29	2.12	1.3	4.82	7.19	2.16	5.81	4.13	6.9	4.67
Pig.03521.1	627.44	579.81	579.64	809.97	434.35	533.1	461.63	473.77	414.11	616.16	629.38	538.3
Pig.04404.1	4.31	4.23	5.25	5.44	4.94	7.52	4.26	5.29	6.53	5.84	6.74	8.86
Pig.21490.1	3.72	5.21	2.97	4.81	3.99	3.32	2.35	2.7	1.86	2.93	2.27	2.84
Pig.05735.1	1.2	1.44	1.67	2.77	1.43	3.41	1.53	1.59	2.48	2.34	1.77	1.35
Pig.17300.1	27.12	25.71	23.51	27.01	17.75	19.94	20.13	18.48	17.03	27.21	22.8	21.21
Pig.02920.1	13.35	12.4	15	13.6	8.48	16.58	6.64	5.67	3.17	9.12	15.17	6.6
Pig.16941.1	2.5	2.55	2.69	2.1	1.37	3.64	1.33	1.37	1.18	1.9	1.44	1.85
Pig.09897.1	3	2.46	1.92	2.5	1.1	1.68	1.85	0.96	0.96	0.88	0.82	0.92
Pig.10446.1	0.45	0.26	0.21	0.67	0.27	0.83	0.68	0.52	0.14	1.12	1.85	0.99
Pig.07134.1	92.78	108.12	84.14	83.95	53.93	95.74	67.79	62.15	65.03	92.33	92.89	76.08
Pig.16955.1	2.49	2.09	2.94	1.7	2.95	5.65	1.87	0.89	1.42	2.03	1.7	2.48
Pig.05133.1	4.88	5.81	2.89	4.05	2.77	9.91	3.39	3.19	3.09	4.44	2.62	2.83
Pig.22575.1	0.29	0.63	0.39	0.72	0.57	1.8	0.84	0.65	0.74	1.8	1.57	1.37
Pig.13986.1	0.09	0.09	0	0.35	0.1	0.25	0.2	0.4	0.08	1.03	1.47	1.12
Pig.02918.1	1.85	1.7	0.87	2.38	1.48	2.08	1.54	0.76	0.86	1.67	1.06	2.27
Pig.14717.1	58.82	62.06	58.64	61.38	36.05	57.77	33.44	24.36	25.8	31.41	31.64	33.5
Pig.14987.1	12.05	10.56	7.08	3.97	1.45	13.23	3.72	2.98	3.21	2.72	6.04	8.57
Pig.05460.1	14.57	17.37	11.93	12.72	9.65	9.98	5.97	6.95	4.2	8.71	11.97	5.8
Pig.04150.1	2.29	2.9	2.7	3.57	2.93	3.68	3.31	1.09	0.8	2.99	2.7	2.1
Pig.12099.1	10.54	10.66	8.66	9.74	7.09	12.94	7.41	5.92	5.75	9.76	14.35	7.65
MSTRG.8881.1	0.24	0.1	0.32	0.64	0.12	0.25	1.69	0.91	0.79	0.23	0.3	0.4
Pig.09832.1	25.49	26.76	26.43	29.91	29.38	30.34	41.88	29.5	38.66	28.95	22.48	30.36
Pig.14616.1	5.94	6.2	5.64	4.25	2.4	8.71	2.88	2.72	3.16	7.18	6.48	3.18
MSTRG.41835.1	5.71	7.33	5.43	2.39	2.66	7.03	1.11	1.49	1.08	2.22	1.6	0.92
Pig.05594.1	4.11	5.31	5.61	5.06	4.56	4.27	2.82	3.37	3.06	6.13	5.57	4.17
MSTRG.19396.1	1.98	1.55	1.48	1.43	0.84	5.1	2.84	1.56	1.62	3.82	4.13	3.46
Pig.12179.1	4.17	4.14	2.74	2.32	1.9	1.28	1.13	1.51	1.19	1	0.4	0.47
Pig.10674.1	1.44	0.87	1.81	1.76	0.84	1.7	0.8	0.92	0.61	1.16	1.27	1.72
Pig.22141.1	0.65	0.41	0.36	0.54	0.34	0.81	0.97	0.65	0.88	0.92	1	1.18
Pig.20848.1	0.87	1.26	1.35	0.88	0.82	3.31	3.82	1.83	2.45	0.88	0.82	0.89
Pig.15663.1	9.68	7.24	6.34	6.62	5.01	3.78	7.82	5.09	5.04	8.95	9.53	6.11
Pig.17150.1	35.05	33.09	30.51	35.22	33.98	27.05	29.96	30.56	30.59	48.11	45.73	43.51
Pig.04579.1	2.02	3.12	2.15	3.7	3.17	2.99	3.87	3.21	2.02	2.01	2.35	2.14
Pig.15392.1	11.33	9.93	22.14	11.76	12.37	22.79	70.05	42.2	46.77	62.83	61.5	21.87
Pig.02489.1	797.23	1083.29	857.85	936.41	418.82	552.4	159.53	167.82	166.4	180.71	182	197.3
Pig.04308.1	12.14	16.47	11.57	13.33	6.72	9.18	2.86	2.41	2.63	5.97	6.33	4.39
Pig.06124.1	10.44	14.46	13.02	6.38	3.05	9.05	2.02	1.99	2.16	2.96	3.33	2.03
Pig.10494.1	3.55	2.59	2.48	5.59	1.85	4.87	5.39	2.97	4.5	3.48	4.24	3.68
Pig.01503.1	5.38	6.23	5.04	6.19	3.76	8.29	1.4	1.94	1.39	2.44	2.65	2.03
Pig.10649.1	10.53	11.45	12.29	8.12	7.01	16.68	11.62	8.59	10.3	17.48	16.61	13.77
Pig.23453.1	3.1	2.84	3.92	2.92	2.89	4.76	4.98	2.34	2.96	3.86	4.32	5.31
Pig.12666.1	11.38	9.43	11.71	10.99	7.41	14.81	13.03	8.99	15.06	11.58	12.92	14.13
Pig.17025.1	0.84	0.98	1.32	1.03	1.11	1.06	2	0.87	1.6	2.01	1.56	1.57
MSTRG.11316.1	27.6	17.58	15.2	22.96	16.83	62.46	106.8	28.43	41.29	37.68	34.03	29.94
Pig.23689.1	10.26	6.4	10.31	22.18	10.46	25.97	12.47	7.23	9.59	14.87	11.42	9.72
Pig.10220.1	0.75	0.73	0.83	1.37	0.86	3.8	1.63	0.78	1.39	2	1.37	1.39
Pig.09036.1	6.72	6.75	6.83	6.72	5.19	10.58	5.22	3.8	3	9.98	10.06	7.5
Pig.08872.1	3.65	3.89	3.27	2.5	1.76	8.02	1.91	1.45	0.89	2.27	3.49	3.39
Pig.12771.1	2.39	2.15	2.36	2.74	1.8	2.65	1.19	0.73	0.5	0.59	0.6	0.33
Pig.05086.1	3.54	1.78	2.29	1.84	0.26	3.6	4.75	1.09	2.14	0.46	1.08	1.1
Pig.03337.1	9.33	10.23	6.77	3.07	3.01	5.43	1.94	1.96	1.75	3.31	3.95	2.44
Pig.05941.1	12.96	15.52	18.63	16.26	8.17	17.66	4.59	7.22	4.84	4.89	5.65	3.97
Pig.07851.1	1.95	2.12	2.6	1.98	1.49	2.27	1.81	1.78	1.52	1.77	1.93	1.49
Pig.12177.1	1.09	1.37	2.69	1.07	0.33	0.89	1.26	1.21	0.36	1.12	0.88	0.83
Pig.08085.1	5.22	3.61	2.78	3.34	1.26	3.47	1.27	0.97	1.02	1.45	1.44	1.11
Pig.20025.1	4.87	3.94	3.27	4.13	3.53	4.5	7.36	5.97	6.11	4.82	3.95	4.01
MSTRG.23393.2	546.9	734.83	704.54	612.75	355.71	1413.97	164.64	177.5	122.15	341.53	325.98	250.84
Pig.11427.1	4.1	3.03	4.44	4.66	1.62	4.35	5.71	3.51	5.3	4.91	5.43	7.58
Pig.02155.1	4.47	6.41	6.54	4.32	1.42	7.01	1.24	1.17	0.94	2.11	2.04	1.3
Pig.12571.1	116.62	117.88	93.38	98.21	96.89	82.73	102.89	34.27	31.94	101.73	83.16	101.2
Pig.21418.1	66.55	61.43	58.35	56.34	34.49	65.85	93.57	50.09	53.71	74.67	68.69	87.87
MSTRG.35093.1	0.21	1.42	2.02	0.86	0.21	1.44	0.12	0.11	0	0.55	0.34	0
Pig.06308.1	10.69	8.91	12.04	6.35	5.95	12.51	8.12	7.3	7.81	9.95	10.2	10.91
Pig.06394.1	7.22	7.34	9.11	3.15	5.12	13.44	5.91	4.74	8.4	11.28	10.5	12.7
Pig.13651.1	17.12	16.58	15.68	18.64	15.83	11.44	19.69	14.32	19.7	15.82	15.9	16.14
Pig.07088.1	1.41	1.46	1.34	0.82	0.76	1.28	0.32	0.49	0.19	0.39	0.37	0.39
Pig.13338.1	25.67	30.02	23.48	24.02	11.14	17.44	9.51	7.95	6.01	11.02	12.44	7.76
Pig.08282.1	9.62	8.42	10.38	9.41	4.25	16.4	8.06	5.55	4.58	10.47	10.96	7.09
Pig.12565.1	34.13	40.39	37.17	28.65	11.07	57.57	32.13	22.98	23.29	46.17	34.02	41.66
Pig.21123.1	3.43	4.34	4.54	4.84	2.37	6.89	7.23	2.11	2.51	5.97	6.29	4.96
Pig.15936.1	38.96	43.9	39.04	37.23	27.78	36.43	16.98	15.96	14.18	22.23	23.66	22.48
Pig.05425.1	4.11	4.09	4.07	4	3.91	5.48	3.64	3.15	3.57	3.28	3.54	3.58
Pig.01974.1	19.48	20.9	17.45	19.31	8.39	10.75	4.61	4.24	4.74	5.29	7.43	3.74
Pig.14134.1	11.43	11.97	7.59	3.48	2.87	4.27	4.26	3.88	4.38	2.57	3.3	3.98
Pig.13247.1	13.22	15.92	15.39	15.95	9.4	17.62	9.3	7.39	6.24	11.32	9.77	8.7
Pig.17607.1	0.87	0.31	1.06	0.7	0.22	1.83	1.69	0.83	0.87	2.03	1.13	0.84
Pig.02462.1	1.69	1.25	2.29	1.27	0.93	1.66	1.33	1.25	1.7	1.27	1.1	1.15
Pig.16113.1	99.68	86.88	91.14	113.06	85.48	102.64	123.03	93.45	112.46	107.93	103.04	128.68
Pig.17617.1	1.33	1.74	1.27	1.03	1.41	2.53	4.32	1.81	2.06	2.24	2.45	2.71
Pig.00520.1	41.16	38.86	30.2	13.92	11.83	19.48	10.99	9.65	8.78	13.16	14.29	12.24
Pig.21954.1	1.1	0.6	0.45	0.45	0.58	1.29	0.49	0.75	0.97	1.18	1.04	1.4
Pig.20973.1	1.85	2.42	2.86	3.46	2.43	6.62	4.69	5.38	8.38	5.03	8.7	10.41
Pig.06028.1	1.94	1.22	2.39	2.33	1.23	7.94	2.15	1.66	1.5	5.34	4.05	3.71
Pig.18105.1	5.25	3.69	3.57	4.69	1.52	3.7	1.45	1.64	1.19	1.88	2.39	1.14
Pig.20437.1	10.27	10.24	8.67	8.88	7.28	10.4	15.04	9.97	13.44	12.51	14.13	12.49
Pig.10728.1	0.57	0.58	0.64	1.33	0.64	1.06	0.65	0.92	0.53	2.01	3.1	0.35
Pig.08937.1	13.45	13.78	11.71	12.76	11.97	14.96	20.52	14.41	17.9	16.31	19.84	21.07
Pig.16547.1	115	115.55	85.26	40.36	17.7	31.69	16.86	9.81	14.82	13.7	21.88	16.29
Pig.11641.1	429.86	476.33	447.4	686.35	447.39	622.01	385.83	536.78	462.92	486.69	427.72	434.31
Pig.01316.1	8.65	8.83	6.29	6.46	4.53	18.6	3.62	3.16	2.92	7.25	7.2	5
Pig.20290.1	20.98	21.04	20.3	20.04	19.86	23.06	20.02	14.5	24.03	22.76	26.26	28.67
Pig.08778.1	1.62	1.72	2.8	2.07	1.92	2.85	1.43	1.76	1.76	2.71	2.24	2.37
Pig.16557.1	3.93	4.55	5.35	3.2	3.02	6.28	1.69	1.35	1.66	3.01	2.92	2.42
Pig.06012.1	10.9	9.98	7.74	7.45	7.57	26.35	9.47	8.27	10.52	17.1	14.67	21.31
Pig.14980.1	14.49	13.68	14.22	10.04	9.37	10.16	7.07	7.05	7.23	12	16.86	8.59
Pig.03950.1	0.28	0.76	2.09	0.51	0.22	1.33	0.36	0.95	0.42	1.56	0.36	1.04
Pig.15117.1	3.15	2.76	2.44	1.41	1.13	3.91	2.94	2.29	3.57	3.77	4.57	3.79
MSTRG.5167.2	56.4	52.2	49.06	82.73	85.87	70.61	70.34	109.63	54.1	112.84	123.02	46.94
Pig.00355.1	2.34	4.81	1.03	3.07	39.51	0.33	0.43	0.49	0	0	0.49	0.11
Pig.19955.1	4.31	3.91	3.55	8.81	3.22	11.43	9.46	6.12	6.54	12.3	11.79	10.68
Pig.17835.1	0.76	1.14	0.76	0.69	0.52	1.35	1.24	0.93	1.27	2.07	1.8	1.27
Pig.00171.1	8.44	8.36	4.29	5.91	3.24	11.12	8.49	4.83	2.82	5.87	4.32	6.8
MSTRG.31395.1	169.97	130.61	123.66	212.28	119.66	120.34	186.04	168.64	167.45	185.62	201.8	183.14
Pig.00052.1	3.18	4.08	2.81	2.86	1.44	5.67	1.52	1.09	0.63	2.2	2.47	1.59
Pig.00640.1	2.12	1.29	1.9	2.05	2.03	2.26	1.84	1.15	1.29	2.24	2.41	1.78
Pig.11690.1	3.95	1.52	2.57	3.08	1.09	0.83	0.76	1.27	1.97	1.96	1.3	0.67
Pig.01118.1	11.88	11.96	8.53	7.1	9.45	10.72	15.56	6.43	6.25	11.89	11.68	7.79
Pig.10900.1	2.27	3.4	3.66	3.16	2.95	9.33	3.38	3.2	2.75	3.07	2.51	2.58
Pig.05184.1	3.79	3.91	2.72	5.64	2.2	2.45	2.4	0.81	0.92	1.83	1.42	2.26
Pig.10185.1	2.49	2.02	4.96	2.13	1.18	3.74	0.93	1.33	0.81	1.71	2.05	1.11
Pig.10910.1	4.17	5.03	4.47	4.07	1.43	5.9	1.29	1.33	1.16	1.94	2.33	1.56
Pig.03574.1	24.38	21.67	20.76	32.43	14.03	18.68	11.76	13.49	6.52	20.85	24.62	16.05
Pig.00346.1	1.22	0.96	0.53	2.42	0.55	1.9	0.23	0.3	0.21	0	0.23	0
Pig.09093.1	3.11	2.32	2.09	2.38	1.83	4.21	2.14	1.95	2.42	2.61	2.2	2.76
Pig.16375.1	1.21	1.14	1.1	0.69	0.42	3.29	4.34	2	2.77	2.5	2.47	2.24
Pig.06542.1	0.78	1.3	1.5	1.88	0.58	1.68	1.54	1.07	2.09	8.18	5.82	1.08
Pig.21244.1	7.58	7.41	6.86	7	5.76	10.88	7.88	8.39	9.67	7.64	7.62	7.9
Pig.19225.1	11.56	8.82	10.26	7.64	9.65	6.81	7.06	5.65	7.19	10.13	8.92	11.1
Pig.20606.1	7.41	7.67	6.64	5.33	4.72	8.9	5.13	3.51	3.59	7.43	6.61	5.49
Pig.05610.1	13.97	13	15.89	22.7	14	85	22.48	13.44	13.46	26.02	22.81	30.15
Pig.02850.1	4.64	7.13	5.4	4.71	4.46	6.69	2.66	2.72	2.81	5.31	5.15	5.22
Pig.16369.1	22.72	22.98	20.3	34.03	18.83	26.58	25.22	20	24.94	28.06	30.68	20.23
Pig.21691.1	4.69	4.38	3.88	3.17	3.25	8.38	4.05	3.32	3.67	7.08	6.83	8
Pig.10223.1	1.82	1.81	1.41	0.57	0.4	1.56	1.94	0.84	0.95	2.32	1.96	1.85
Pig.01354.1	27.54	29.15	21.67	21.88	8.31	17.21	11.79	7.73	6.67	13.67	13.12	9.54
Pig.17767.1	9.63	12.37	8	6.92	6.58	19.43	11.59	4.16	4.91	11.71	10.58	11.94
Pig.09501.1	1.22	1.33	1.37	0.78	0.5	3.05	2.34	1.49	1.74	3.67	3.52	2.76
Pig.07400.1	9.59	15.03	4.32	2.26	3.28	3.59	2.6	2.91	1.41	3.37	4.87	2.54
MSTRG.34745.1	2399.25	2382.67	3250.76	3314.13	1967.57	22266	2292.59	3359.25	2448.53	4893.68	2907.53	4248.35
MSTRG.29052.2	1.38	1.52	1.48	0.8	0.92	4.17	2.79	1.73	2.2	3.01	2.85	2.81
Pig.13063.1	5.93	7.13	6.27	8.32	3.4	6.77	0.78	1.54	0.85	1.38	1.35	1.07
Pig.00775.1	1.05	1.45	1.27	0.57	2.51	2.23	0.44	0.23	0.47	0.89	0.57	0.57
Pig.02128.1	9.76	10.71	11.41	7.98	5	19.49	7.2	3.68	3.96	11.6	11.28	10.47
Pig.02666.1	2.38	1.32	3.49	2.89	1.76	6.67	2.83	2.24	1.5	3.97	2.94	2.29
Pig.06117.1	9.67	8.98	9.04	12.57	9.32	11.69	7.08	7.72	5.32	10.25	12.09	5.97
Pig.14394.1	29.51	33.73	26.69	10.23	7.88	21.33	8.57	6.86	7.47	10.14	15.52	16.87
Pig.17111.1	0.46	0.41	0.73	0.23	0.18	1.57	1.21	0.99	1.87	1.45	1.55	1.48
Pig.11767.1	0.93	1.27	0.87	0.72	0.41	2.3	0.86	0.45	0.28	0.75	1.04	0.56
Pig.13298.1	29.94	24.24	32.32	31.38	14.94	56.67	31.99	22.17	28.76	72.99	61.69	49.89
Pig.12846.1	4.97	6.37	5.89	4.56	4.15	7.62	5.29	4.9	4.98	6.41	6.28	6.03
Pig.18582.1	14	19.69	19.44	15.74	13.14	27.69	5.36	6.29	5.69	10.66	12.32	9.16
Pig.17105.1	2.53	1.98	4.27	2.06	0.73	8.73	4.19	1.72	3.72	10.4	8.91	9.68
Pig.17259.1	0.63	0.63	0	0	0	3.29	1.77	1.72	0.18	0.21	1.25	0.5
Pig.16638.1	2.34	1.97	2.2	0.79	0.49	2.36	1.17	1.22	0.92	1.98	1.5	1.46
Pig.09942.1	76.64	61.08	59.9	113.91	37.38	57.86	47.7	52.04	50.76	59.23	64.26	47.87
Pig.23496.1	2.19	1	0	3.34	5.03	0	0.11	0	3.12	0.99	2.16	3.13
Pig.01435.1	2.99	4.42	4.41	4.38	6.5	12	2.97	5.75	3.37	4.33	2.83	2.69
Pig.10513.1	1.59	1.35	1.6	2.17	0.68	5.76	3.08	1.53	2.17	6.19	4.46	5.72
Pig.18293.1	26.36	28.24	28.53	31.9	23.18	34.65	20.21	17.13	18.98	30.1	32.57	33.02
Pig.21120.1	2.57	2.7	3.43	2.76	3.21	2.31	3.48	2.37	1.86	2.24	1.16	1.5
MSTRG.39434.1	172.1	186.12	183.38	217.42	161.97	189.29	126.44	108.71	113.03	170.86	174.36	150.43
Pig.13712.1	50.1	59.14	40.24	54.23	29.38	31.17	9.64	11.07	8.12	17.81	26.35	12.57
Pig.08123.1	11.86	20.14	20.49	9.8	3.56	10.69	2.92	3.14	3.06	5.12	5.92	1.88
Pig.08624.1	2.85	1.36	2.78	2.13	1.24	5.16	5.35	3.09	3.87	7	4.94	5.06
Pig.05318.1	1.75	1.59	1.14	1.54	0.41	1.02	0.38	0.48	0.26	0.37	0.53	0.36
Pig.16999.1	3.07	3.46	3.23	3.4	2.97	5.62	2.5	1.98	1.81	3.96	2.72	3.86
Pig.16759.1	2.83	3.3	2.04	1.95	1.53	3.54	1.64	1.66	1.6	2.99	2.87	2.55
Pig.15913.1	3.82	3.87	3.65	3.49	2.02	6.61	2.45	1.35	0.99	5.06	4.01	2.96
Pig.11692.1	2.39	1.64	2.68	1.77	0.91	7.44	2.64	1.4	2.06	4.97	4.66	3.42
Pig.19254.1	3.9	3.88	3.62	2.35	2.41	3.68	3.33	2.39	3.31	4.99	4.85	5.54
Pig.19130.1	2.08	2.1	1.28	1.82	1.43	3.23	1.57	2.04	1.85	3.82	2.67	2.33
Pig.14908.1	4.89	4.1	3.81	4.4	3.58	6.57	6.39	5.12	5.48	5.57	6.27	5.76
Pig.14489.1	22.84	22.54	15.69	20.03	16.86	16.72	13.09	10.33	12.62	15.41	20.15	20.66
Pig.08616.1	1.87	1.7	1.44	1.58	1.21	4.89	2.04	1.74	1.72	1.09	1.29	1.47
Pig.02447.1	40.77	40.84	41.1	59.76	44.81	55.88	24.94	23.16	13.19	48.32	24.73	33.79
Pig.21572.1	15.48	13.25	13.91	17.26	13.92	20.54	20.98	15.56	16.84	18.78	20.49	22
Pig.18285.1	14.21	11.75	15.08	9.68	16.69	22.12	14.06	13.16	16.2	30.15	26.54	40.16
Pig.17225.1	15.75	19.5	13.4	6.93	3.56	7.96	3.37	3.85	3.61	3.41	2.84	5.11
Pig.11497.1	1.12	1.66	1	1.06	1.1	3.16	1.26	0.88	0.77	1.98	1.81	2.12
Pig.04496.1	63.7	73.47	32.1	19.93	13.98	41.5	13.77	12.53	14.73	24.74	26.59	22.8
Pig.05924.1	2.78	3.32	2.86	5.01	1.99	1.75	1.08	1.1	1.22	1.45	1.74	0.97
Pig.08572.1	28.1	26.02	21.98	25.05	19.91	47.95	22.24	18.95	29.31	41.28	40.64	41.49
Pig.11159.1	21.11	23.38	20.84	18.47	12.56	26.21	6.84	6.91	7.64	16.67	20.67	13.09
Pig.16604.1	1.2	0.51	0.94	0.48	0.41	1.58	0.74	0.35	0.57	0.98	1.35	0.93
Pig.00244.1	2.58	3.2	3.07	2.83	1.35	3.27	0.7	0.89	0.49	1.36	1.16	0.7
Pig.07502.1	2.21	2.88	3.95	1.74	1.05	2.9	2.35	1.89	2.18	2.36	2.42	3.24
Pig.09201.1	9.77	8.33	11.15	9.15	8.51	45.34	16.83	9.34	11.1	19.16	23.58	19.32
Pig.04010.1	1.31	2.09	0.71	1.48	0.46	1.67	0.57	0.89	0.5	0.88	1.28	0.64
Pig.14518.1	1.66	2.69	2.87	1.22	0.7	2.66	1.94	1.2	1.22	2.53	3.08	1.59
Pig.16384.1	1.06	1.11	0.55	0.63	0.57	3.21	1.26	0.98	0.95	2.87	2.16	2.66
Pig.10384.1	0.85	0.77	0.78	0.54	0.6	1.07	0.9	0.76	1.03	1.53	1.17	1.26
Pig.19096.1	6.36	6.69	6.68	5.11	3.28	8.22	3.2	2.71	2.81	5.34	5.08	4.43
Pig.07070.1	48.54	43.01	43.81	26.05	17.25	81.14	53.77	43.26	43.97	55.97	54.98	92
Pig.12328.1	5.49	6.98	5.16	4.19	3.38	5.18	6.67	6.3	4.86	9.23	12.04	9.47
Pig.18364.1	3.76	3.84	3.69	4.73	3.89	3.82	2.61	1.84	1.78	2.87	2.56	1.9
Pig.13867.1	55.94	60.22	49.87	75.11	51.37	20.94	45.15	46.52	48.3	35.18	35.77	30.39
Pig.02719.1	7.09	10.35	9.43	22.98	8.24	7.97	3.65	7.07	3.39	9.61	7.81	6.82
Pig.09215.1	2.23	2.84	1.36	0.93	1.13	6.34	8.78	1.27	0.74	3.74	3.23	3.99
Pig.18828.1	2.42	1.86	1.6	0.67	0.76	5.34	2.74	1.88	2.01	3.28	3.34	5.39
Pig.06984.1	1.36	1.17	1.87	1.28	0.66	2.13	0.74	1.15	1	1.62	2.14	1.19
Pig.09645.1	87.55	94	61.54	57.14	39.12	87	44.67	33.03	44.46	65.45	76.63	65.53
Pig.20670.1	173.09	83.51	95.65	166.32	107.13	176.52	465.76	423.41	506.42	361.87	284.61	532.25
Pig.18356.1	13.83	15.72	16.77	13.9	9.67	16.76	5.76	4.12	3.61	6.68	7.46	7.14
Pig.14676.1	4.96	4.52	4.61	3.61	3.51	8.04	4.02	3.18	3.84	6.08	5.82	6.2
Pig.16146.1	454.74	343.07	343.3	641.42	392.89	318.94	707.68	665.22	654.07	559.77	493.02	626.44
Pig.19570.1	1.82	1.07	0.94	0.93	0.3	3.01	1.39	1.54	1.85	2.89	3.46	4.26
Pig.17731.1	2.02	1.92	2.64	0.98	1	4.43	1.26	0.97	1.1	1.32	1.06	1.4
Pig.18664.1	70.28	63.24	59.47	100.16	61.6	57.47	80.98	68.62	78.05	82.79	88.82	66.43
Pig.07988.1	58.03	43.67	42.68	75.39	32.23	68.68	79.32	62.23	89.9	84.64	96.29	79.7
Pig.03176.1	107.17	132.54	121.81	138.09	35.61	42.88	9.76	11.53	7.99	16.39	28.61	9.27
Pig.11218.1	15.96	17.24	16.44	12.03	10.37	15.58	4.35	4.92	5.01	10.22	10.97	9.15
Pig.08678.1	2.84	3.11	2.83	2.47	2.15	3.98	2.14	1.71	1.31	1.94	2.25	1.42
Pig.00585.1	0.42	0.41	0.48	0.74	0.41	1.15	0.57	0.49	1.04	5.93	5.3	1.03
Pig.22511.1	1.11	1.5	0.6	0.4	0.77	0.33	0.35	0.26	0.25	0.63	0.28	0.21
Pig.15498.1	0.42	0.57	0.2	0.79	0.25	2.36	0.36	0.23	0.26	0.3	0.51	0.52
Pig.12326.1	7.2	15.35	11.59	11.47	4.67	15.64	8.67	7.46	6.29	8.82	8.97	14.6
Pig.07403.1	3.28	0.77	0.47	0.44	2.05	0.86	15.86	0.27	0.99	0.33	0.16	2.15
Pig.13729.1	8.92	11.83	9.17	7.82	5.48	32.18	5.81	4.74	4.05	9.84	9.46	10.02
Pig.07582.1	3.19	4.71	3.06	1.56	1.39	4.94	3.82	2.62	2.66	3.96	4.69	3.22
Pig.23679.1	0	0.5	0.66	1.08	0	0	1.21	0.62	0.46	1.77	1.85	0.72
Pig.03067.1	5.06	4.77	7.06	8.19	7.29	14.8	13.23	5.75	6.6	11.81	10.76	11.34
MSTRG.15978.1	10.67	14.52	10.96	4.4	5.3	13.96	2.65	3.15	2.55	4.07	3.53	2.24
Pig.03077.1	1.87	1.56	1.73	1.14	1.19	4.39	2.69	2.11	2	3.94	3.62	4.98
Pig.00738.1	4.57	6.04	5.14	4.73	3.23	6.64	2.14	1.94	0.54	2.36	1.89	1.26
Pig.03394.1	2.4	2.28	1.98	2.75	0.82	3.28	0.79	0.68	0.57	1.11	1.05	1.11
Pig.18902.1	6.23	5.8	5.52	3.68	1.79	7.87	9.1	6.63	7.7	14.69	14.23	12.3
Pig.19270.1	3.14	3.76	3.65	2.77	2.32	6.29	3.84	2.88	2.68	4.18	4.71	4.51
Pig.02264.1	7.9	11.16	12.67	10.1	5.98	8.94	1.52	2.43	1.61	2.39	2.59	1.6
Pig.13614.1	1.24	0.21	0.1	1.96	1.54	1.59	2.12	1.38	0.81	1.48	1.13	1
Pig.16706.1	29.98	27.52	32.7	34.91	13.47	28.67	10.51	11.98	8.31	19.12	18.08	15.81
Pig.07621.1	35.79	43.76	43.56	21.08	14.59	27	9.17	9.66	12.43	11.59	16.38	11.83
Pig.02966.1	2.17	1.6	1.71	2.27	1.93	0.89	0.93	1.78	0.88	2.24	2.1	0.55
Pig.08075.1	18.75	23.8	19.33	14.05	5.72	13.8	4.71	3.81	2.7	4.03	4.31	3.06
Pig.07939.1	4.09	3.11	2.29	4.14	2.7	3.48	3.99	2.26	2.26	2.52	3.21	2.53
Pig.16283.1	2.17	2.1	2.44	1.48	0.86	3.26	1.45	1.12	0.76	1.66	1.87	1.06
Pig.00090.1	5.84	7.91	6.76	8.13	1.72	3.52	0.96	1.34	1.35	0.88	1.31	0.66
Pig.01478.1	0.69	1.05	1.31	2.24	0.8	1.62	0.63	0.87	0.83	1.11	0.76	0.72
Pig.03432.1	39.14	45.67	42.13	18.97	11.56	46.99	11.75	11.83	12.23	15.61	21.57	14.2
Pig.05623.1	0.85	1.85	1.11	0.46	0.4	2.41	2.16	0.64	0.41	0.77	2.05	0.79
Pig.03845.1	7.82	8.1	6.16	8.37	7.27	6.49	5.08	4.97	3.19	5.52	8.63	5.84
Pig.09437.1	28.15	35.11	33.63	26.17	20.34	47.39	8.45	7.79	7.02	19.9	17.97	13.8
MSTRG.34125.1	4.64	4	3.19	4.07	3.03	2.19	2.02	1.67	2.04	2.7	2.95	2.62
MSTRG.34125.3	7.91	6.91	1.79	1.39	1.2	1.06	0.82	0.86	0.65	1.3	1.59	1.06
Pig.13781.1	9.05	8.58	6.39	7.57	6.38	10	4.22	3.65	2.45	5.04	4.92	6.77
Pig.17547.1	10.62	10.45	8.07	12.05	9.6	23.64	5.31	10.67	5.34	16.64	9.37	12.74
Pig.22151.1	8.61	8.05	8.47	7.38	7.3	7.7	8.73	6.05	10.1	11.34	7.51	12.82
Pig.21851.1	3.28	3.65	3.02	1.99	2.75	5.08	2.78	2.06	2.9	4.14	3.49	6.03
Pig.03710.1	1.39	1.97	1.89	1.73	0.57	2.55	0.53	0.5	0.8	0.77	1.2	0.45
Pig.13886.1	3.26	2.66	2.79	2.81	2.71	3.58	2.88	2.25	2.13	2.97	3.57	3.45
Pig.05405.1	0.59	0.46	1.79	0.62	0.66	2.61	0.83	1.66	1.03	0.77	0.5	1.38
Pig.02086.1	3.37	3.02	4.62	4.57	1.28	6.08	2.8	2.94	2.11	4.38	3.49	5.05
Pig.20012.1	9.33	7.7	7.23	10.44	10.84	13.12	13.05	9.79	9.23	14.39	14.97	11.95
Pig.09032.1	19.93	21.46	16.8	16.59	12.68	22.72	8.2	7.34	6.79	17.82	14.07	13.55
Pig.02802.1	11.73	11.23	10.91	9.81	5.13	5.77	3.48	4.3	4.15	4.43	3.83	4.29
Pig.13795.1	6.31	7.11	5.44	6.74	6.5	5.85	8.21	8.55	10.47	4.27	5.12	3.45
Pig.05526.1	12.5	13.63	11.34	10.06	7.88	11.65	9.72	9.54	9.13	12.13	12.93	16.26
Pig.17226.1	4.56	5.49	4.15	5.09	2.75	4.48	3.35	3.96	4.88	6.79	7.92	6.62
Pig.20035.1	995.31	767.36	757.98	1147.68	781.26	837.01	1443.06	1222.52	1337.51	1210.81	1038.32	1358.89
Pig.09993.1	1.65	0.63	0.74	1.29	1.74	1.25	0.75	0.52	0.75	1.35	0.96	0.6
Pig.04282.1	5.5	5.45	7.32	3.37	2.41	7.81	3.66	2.44	2.86	3.07	3.77	3.15
Pig.04016.1	7.97	9.31	11.17	7.79	2.75	8.48	5.15	3.53	2.63	4.78	5.34	5.01
Pig.05786.1	1.02	0.91	0.92	1.6	0.98	3.78	2.68	0.96	1.38	1.7	2.02	3.23
Pig.08089.1	105.72	106.95	140.55	103.94	73.68	57.29	31.38	17.84	26.39	57.57	38.9	41.42
Pig.05262.1	10.37	12.21	8.82	5.19	4.01	4.04	3.17	3.36	2.99	7.85	6.07	7.49
Pig.01288.1	46.36	41.3	38.15	61.05	42.72	105.9	78.79	53.28	77.94	72.47	95.72	61.03
Pig.18722.1	39.99	49.66	40.3	47.26	54.91	60.15	29.38	22.43	23.1	38.49	32.55	45.07
Pig.05214.1	26	22.99	14.51	15.6	37.81	46.16	7.76	9.28	5.05	24.55	19.67	17.96
Pig.03738.1	7.68	6.17	7.76	7.14	4.6	0.45	4.85	8.76	3.75	9.3	6.96	5.18
Pig.05538.1	1.85	1.77	1.81	2.98	1.08	2.68	1.13	0.85	0.89	1.42	2.15	1.03
Pig.13864.1	2.24	1.66	0.9	1.63	0.7	1.91	0.93	0.93	0.33	1.26	2.05	0.83
Pig.06753.1	4.68	4.5	3.07	4.7	3.76	5.09	5.87	3.99	6.11	6.99	6.87	5.11
Pig.08108.1	78.79	107.58	0	0	52.65	143.52	15.9	9.94	14.86	14.82	42.69	43.84
Pig.12195.1	7.46	7.41	5.36	5.08	3.03	11.46	8.06	5.44	5.42	8.44	7.33	9.78
Pig.03250.1	2.22	2.48	1.67	1.82	1.43	3.89	1.76	0.79	1.25	4.38	2.2	1.98
Pig.19538.1	1.7	2.64	1.62	1.63	2.23	7.23	2.86	1.55	1.3	2.96	2.52	2.55
Pig.02187.1	5.17	3.43	3.76	2.24	2.05	3.13	2.21	1.17	1.51	2.11	3.07	3.02
Pig.17321.1	0.28	0.21	0.24	0.11	0.14	0.77	1.06	0.66	0.47	1.8	2.09	0.32
Pig.18865.1	0.05	0	0	0.1	0.04	0	0.14	0.61	0.26	1.86	0.83	1.23
Pig.20931.1	8.16	9.08	6.24	7.48	4.49	8.43	5.21	4.94	4.64	6.21	5.82	7.27
Pig.17313.1	273.3	173.71	179.02	498.62	202.05	124.76	477.48	483.67	568.32	307.03	332.03	279.02
Pig.09691.1	1.65	1.13	0.96	0.65	0.58	1.43	1.3	1.7	1.66	1.59	1.51	3.54
Pig.08228.1	62.07	32.82	29.36	84.58	31.7	35.03	60.18	53.42	58.04	67.42	77.34	58.6
Pig.03371.1	5.7	5.4	3.42	3.18	1.06	4.7	2.76	1.5	1.38	2.03	3.09	2.8
Pig.18879.1	23.19	30.66	28.32	22.61	11.23	13.81	3.26	3.34	3.37	3.58	4.09	3.47
Pig.20452.1	15.45	14.14	9.46	12.21	8.88	12.67	11.3	9.73	7.84	12.16	12.18	12.68
Pig.05750.1	0.52	0.55	0.58	0.26	0.79	2.29	0.55	0.58	0.44	1.01	0.53	0.79
Pig.15889.1	6.84	7.98	8.08	6.47	5.1	10.9	11.11	10.74	12.27	11.97	16.32	11.81
MSTRG.14035.1	2.09	2.44	2.51	2.55	2.31	4.62	3.33	1.93	2.51	3.59	3.09	3.16
MSTRG.9073.1	1.09	0.77	0.84	1.28	0.81	1.15	1.2	1.16	1.12	1.46	1.55	1.14
MSTRG.1117.1	2.78	2.67	2.5	1.28	1.45	2.21	0.91	0.88	0.69	1.07	0.98	1
Pig.17309.1	4.33	4.32	2.15	1.59	2.36	1.02	1.33	0.78	0.75	2.05	2.52	1.31
Pig.08766.1	73.67	76.05	66.69	66.09	31.6	48.8	44.78	50.03	45.5	73.98	70.97	49.49
Pig.17288.1	5.87	5.07	4.63	4.37	3.37	6.39	7.78	3.65	3.96	7.23	7.46	6.3
Pig.10283.1	752.62	506.01	496.7	810.15	374.11	339.03	1119.81	948.18	1016.38	836.31	868.65	878.7
Pig.10302.1	27.83	27.11	27	32.28	20.61	66.88	73.24	40.19	57.14	65.52	62.48	74.86
Pig.02047.1	3.06	3.69	3.59	3.12	1.74	3.58	1.05	0.95	1.02	1.13	1.6	0.94
Pig.12615.1	2.88	2.75	2.71	2.32	1.48	6.04	4.34	2.8	3.41	6.42	4.85	4.97
MSTRG.37075.1	21.16	21.34	31.49	24.53	10.14	37.91	9.43	6.54	7.58	11.99	12.55	7.94
Pig.05728.1	27.39	35.53	22.22	10.8	5.29	24.75	2.38	2.12	3.85	3.82	6.19	4.22
Pig.17764.1	12.12	16.2	16.98	10.48	5.5	21.21	4.41	4.32	4.07	7.99	8.47	4.7
Pig.15831.1	6.46	6.16	5.96	6.46	5.59	8.89	5.11	3.8	4.66	7.62	5.95	4.93
Pig.08417.1	51.78	59.69	48.83	34.71	17.09	29.41	9.47	8.81	9.8	13.78	14.72	11.51
Pig.13991.1	54.06	65.62	53.03	51.05	29.06	60.72	18.4	18.48	14.39	34.34	39.63	25.69
MSTRG.8524.2	0.39	0.61	0.61	0.85	0.67	1.39	1.33	1.41	1.38	1.27	1	1.16
Pig.02537.1	4.6	5.91	6.42	4.03	2.58	6.91	1.48	1.3	1.03	1.52	2.18	1.5
Pig.09632.1	1.21	1.41	0.96	0.38	0.16	4.54	0.8	0.42	1.28	1.33	1.57	1.68
Pig.20370.1	15.01	15	12.84	13.21	8.08	15.49	12.74	11.24	11.49	15.98	14.32	16.89
Pig.12250.1	24.06	29.27	24.99	17.15	11.67	28.65	6.48	7.35	6.92	16.29	17.92	15.03
Pig.01114.1	9.89	9.29	9.57	8.08	7.09	11.44	7.59	6.86	7.49	16.89	16.51	13.8
Pig.20360.1	11.69	9.69	12.1	7.91	8.29	40.6	12.37	12.36	19.33	51.03	42.96	51.78
MSTRG.30960.1	6.97	5.69	4.09	4.72	5.43	5.54	59.42	5.31	6.01	5.87	8.36	7.82
Pig.09747.1	255.53	331.53	199.06	0	0	2057.49	5.18	3.59	0.91	113.12	51.98	3.19
Pig.03993.1	5.61	8	7.46	6.19	2.95	9.48	8.3	1.31	2.06	5.51	5.68	2.99
Pig.07442.1	14.23	15.13	15.71	14.01	7.59	20.34	15.37	9.4	7.57	17.87	21	12.25
Pig.08742.1	20.51	27.36	27.56	13.61	11.21	22.45	5.99	5.59	7.01	11.85	12.44	12.92
MSTRG.12939.1	47.56	50.87	53.24	34.03	42.37	33.77	25.4	23.6	18.45	40.79	38.46	34.28
Pig.15460.1	6.59	5.67	8.56	2.3	1.2	21.33	10.72	6.15	8.54	14.69	10.88	15.21
MSTRG.8958.1	8.25	9.51	5.71	2.25	3.77	6.42	3.06	3.62	1.79	3.99	3.21	1.81
Pig.14276.1	1.9	1.31	2.59	1.27	1.86	3.97	4.05	2.26	3.84	4.11	3.01	4.55
Pig.22642.1	23.64	19.58	25.7	24.73	13.94	35.31	32.19	16.56	35.38	28.5	25.26	37.47
Pig.14327.1	3.77	4.34	3.31	3.78	3.4	4.44	2.42	2.04	2.22	3.15	2.62	2.64
Pig.07292.1	11.53	6.58	6.02	9.78	8.81	12.29	3.68	4.56	2.79	4.28	4.94	3.78
Pig.19306.1	19.99	17.39	14.65	21.42	18.9	25.04	25.54	17.59	21.52	19.91	20.04	20.66
Pig.22337.1	119.26	128.54	100.88	71.03	69.63	147.96	66.27	58.61	83.56	97.49	109.44	126.98
Pig.09505.1	0.84	1.14	0.46	0.89	0.62	0.68	0.74	1.05	0.76	1.36	1.4	1.04
Pig.17916.1	2.41	1.96	1.97	2.9	2.39	4.43	2.9	2.43	3.49	3.25	4.12	4.59
Pig.15706.1	14.14	15.08	18.34	15.9	11.72	22.49	7.15	7.16	5.92	15.45	14.15	11.16
Pig.02231.1	7.2	12.34	7.23	5.72	3.13	4.88	1.58	1.58	1.66	2.1	2.88	1.49
MSTRG.13524.1	3.54	3.92	3.79	3.5	1.85	2.98	3.68	3.7	5.66	6.44	7.2	7.41
Pig.03767.1	6.11	7.1	5.1	8.06	4.45	4.56	1.62	1.39	0.67	1.82	2.5	1.03
Pig.18598.1	66.46	66.36	62.7	57.73	44.4	77	57.88	44.13	58.56	57.35	60.83	67.9
MSTRG.4945.1	538.73	541.08	445.24	565.19	449.99	501.53	385.62	363.47	363.17	568.37	570.49	810.2
MSTRG.5486.1	1.92	2.59	3.04	1.67	1.59	4	0.65	0.61	0.45	0.96	0.74	0.62
Pig.09538.1	5.83	7.71	4.95	5.78	4.22	6.91	3.83	2.75	2.81	4.76	5.11	5.44
Pig.01073.1	12.27	13.77	12.17	7.85	3.68	6.67	2.14	2.53	2.12	3.95	5.41	2.81
MSTRG.323.1	15.6	20.23	17.34	7.39	8.2	22.32	4.06	3.08	3.52	7.13	7.06	6.27
Pig.11525.1	12.61	13.44	8.86	16.63	8.1	12.85	15.02	18.05	23.81	23.31	20	19.68
Pig.01050.1	120.67	148.92	127.53	76.26	32.27	71.62	27.04	30.23	24.66	42.56	46.06	33.1
Pig.14594.1	4.28	4.66	3.92	3.77	2.8	4.27	4.68	3.46	5.46	4.03	4.97	5.26
Pig.10530.1	4.51	4.92	7.86	3.03	1.4	9.63	5.64	2.86	3.12	5.89	5.96	4.77
Pig.15465.1	2.1	1.33	1.55	1.15	0.75	2.9	12.52	0.47	1.06	1.62	0.71	0.97
Pig.09997.1	0.55	0.79	1.07	0.49	0.42	0.96	1.37	1.66	0.61	0.77	0.35	1.47
Pig.06750.1	3.18	2.92	2.72	3.24	1.45	4.02	2.79	2.28	2.34	2.81	3.32	3.23
Pig.19336.1	0.6	0.26	0.72	0.33	0.19	0.29	0.55	0.69	1.02	2.37	0.87	0.76
Pig.04724.1	10.18	11.07	9.46	10.78	7.55	15.16	3.73	3.56	3.05	9.02	9.16	5.08
Pig.10517.1	22.45	20.2	19.27	23.94	22.13	18.12	20.39	15.11	16.53	18.09	22.05	20.08
Pig.15736.1	5.86	5.75	4.04	3.89	3.73	3.56	4.05	3.22	2.73	3.4	3.32	4.57
MSTRG.28529.4	882.81	815.58	770.85	738.3	1250.6	761.27	229.91	131.37	331.77	362.42	168.69	167.68
MSTRG.28529.5	5.3	4.76	2.69	8.02	5.67	2.81	1.36	2.01	2.11	2.41	2.86	2.48
MSTRG.28529.3	2.21	2.4	1.92	3.01	3.61	3.7	0.5	0.34	0.7	0.75	0.56	0.36
Pig.04851.1	1.42	1.65	1.02	1.3	0.57	1.55	0.49	0.72	0.45	0.43	0.7	0.23
Pig.19308.1	1.58	1.49	1.78	1.85	2.63	1.79	2.68	1.28	1.85	1.84	2.29	2.02
Pig.00035.1	2.65	2.14	2.11	3.21	0.44	2.35	1.36	0.88	0.42	1.08	1.47	0.81
MSTRG.22383.1	319.59	375.43	485.87	17.08	8.63	59.51	28.21	8.23	70.21	16.55	30.84	80.32
Pig.15708.1	0.8	1.15	0.96	0.33	0.66	1.82	0.82	1.08	0.93	1.5	1.4	1.07
Pig.10507.1	37.87	37.39	27.65	17.42	9.25	22.63	14.89	14.86	25.29	20.2	19.03	20.11
MSTRG.8853.1	0.64	0.53	0.34	0.22	0.39	0.59	4.1	0.46	0.57	0.94	0.66	1.28
Pig.12433.1	20.57	18.01	14.69	16.79	10.56	16.72	14.2	10.42	11.85	15.22	15.84	11.67
Pig.07212.1	54.13	62.69	56.09	54.47	32.3	47.81	29.97	28.99	35.1	39.45	39.79	48.97
Pig.02453.1	33.54	37.51	74.85	24.62	16.43	79.61	13.73	6.35	4.83	17.99	12.74	6.78
Pig.14141.1	1.63	2.13	2.52	0.92	1.58	2.76	1.2	0.89	1.39	1.51	1.6	1.63
Pig.19134.1	211.46	211.25	155.27	220.75	161.55	168.51	53.71	54.35	70.88	105.86	110.81	99.15
Pig.03318.1	4.92	4.53	4.11	2.7	1.51	4.51	2.08	3.08	2.99	4.12	3	3.53
Pig.00418.1	23.87	32.23	14.1	9.24	4.43	34.71	4.41	3.28	6.93	14.46	17.94	8.98
Pig.07327.1	3.62	3.45	4.13	5.81	1.61	6.27	9.39	4.14	4.39	14.02	7.29	8.82
Pig.00268.1	2.94	3.15	2.86	1.53	0.84	5.1	1.64	1.13	0.76	1.58	2	1.12
Pig.13405.1	7.07	8.75	8.13	5.8	4.78	8.85	2.63	2.66	1.54	5.15	4.14	3.15
Pig.21961.1	21.21	17.19	13.66	24.83	20.79	29.53	25.18	16.57	23.35	26.48	27.82	26.2
Pig.02443.1	0.8	0.89	4.51	1.56	0	0.5	0	0	0.24	0.87	0.55	0
Pig.20521.1	4.61	6.23	4.02	3.28	2.26	4.88	4.37	3.11	1.82	4.43	4.66	4.65
MSTRG.33547.1	4.74	6.02	4.56	1.84	1.72	4.6	1.64	1.38	0.91	2.15	1.69	1.25
Pig.11248.1	0.62	0.9	0.51	0.46	0.32	0.66	0.84	1.07	0.9	1.37	1	0.84
Pig.07539.1	1.04	1.41	1.18	0.76	0.48	1.56	0.36	0.28	0.27	0.7	0.46	0.45
Pig.21789.1	0.55	0.68	0.48	0.6	0.83	1.67	0.71	0.43	0.44	0.42	0.51	0.94
Pig.06005.1	0.11	0.39	0.22	0.71	0.19	0.99	0.32	0.22	0.22	3.78	2.22	1.15
Pig.14129.1	3071.4	4034.04	3739.18	5045.56	1932.74	0.48	305.33	1281.66	198.63	3172.96	3517.8	1476.94
Pig.23143.1	0.67	1.2	0.7	1.07	0.94	1.53	1.24	1.16	0.99	1.89	2.15	2.26
Pig.03783.1	3.17	4.86	3.88	3.84	2.22	2.81	1.22	1.03	0.93	0.97	1.87	1.32
Pig.07074.1	1.98	1.37	1.71	2.29	1.96	5.66	1.7	1.44	0.88	3.03	2.55	1.49
Pig.07518.1	8.8	9.86	7.23	8.99	4.43	10.6	9.98	6.82	10.15	11.73	11.82	11.4
Pig.22802.1	1.72	1.06	0.97	1.57	1.29	1.06	1.06	0.47	0.61	0.7	0.86	1
Pig.16179.1	4.65	5.89	5.5	6.94	5.5	8.18	5.88	4.72	6.44	8.17	8.9	6.17
Pig.07046.1	19.02	24.41	22.83	20.93	15.98	29.89	11.76	9.43	10.08	12	16.92	12.01
Pig.18376.1	4.53	3.54	8.18	1.9	20.74	27.03	15.41	11.56	18.67	21.78	22.11	5.84
Pig.00140.1	21.06	24.69	26.37	18.26	7.84	20.86	7.89	6.35	6.24	9.14	8.67	6.86
Pig.02386.1	1.98	0	2.71	1.82	0.15	0	0	0.3	0.89	0.12	0	0
Pig.03480.1	1.68	1.8	2.1	1.56	1.36	5.69	2.16	1.75	1.48	3.84	4.64	2.93
Pig.01571.1	90.33	71.27	69.34	122.83	97.85	109.53	151.34	189.12	159.37	231.11	228.13	196.03
Pig.14672.1	1.71	1.26	1.61	0.71	0.71	1.7	1.33	1.01	1.48	1.89	2.02	1.67
Pig.03650.1	4.93	7.98	9.06	6.51	2.72	7.8	1.91	1.93	1.79	1.86	2.27	1.03
Pig.04756.1	15.73	16.05	11.4	8.41	8.36	12.2	4.56	3.96	3.88	6.88	7.64	6.53
Pig.16469.1	2.78	2.94	2.48	1.77	1.19	5.39	1.59	0.83	0.77	2.05	2.79	2.5
Pig.04635.1	1004.31	1057.71	1225.94	646.51	404.93	313.42	465.18	427.11	751.64	746.5	883.03	594.55
Pig.11274.1	5.55	5.91	6.06	8.1	2.55	10.22	2.6	1.06	1.68	2.18	3.87	1.87
Pig.04148.1	1.66	2.68	1.6	3.05	2.09	2.1	1.49	1.1	1.12	1.51	1.96	0.47
Pig.05743.1	16.93	15.83	15.73	16.57	10.75	11.4	12.63	10.83	11.94	15.06	14.38	12.51
Pig.15817.1	7.76	9.07	7.08	8.22	7.95	20.77	15.88	8.88	11.69	15.05	13.17	12.09
Pig.11335.1	4.44	3.08	5.44	4.65	6.35	8.27	35.3	17.27	18.07	36.33	39.19	5.23
Pig.04760.1	4.91	4.36	6.36	5.22	3.19	5.35	3.79	3.47	2.61	5.32	4.96	4.27
MSTRG.40337.1	1.6	2.41	2.41	1.36	1.51	3.57	0.71	0.67	0.55	1.05	1.08	0.46
Pig.16923.1	0.5	0.63	0.99	0.38	0.28	1.27	0.56	0.44	0.31	1.48	0.89	1.03
Pig.07966.1	1.99	0.74	1.36	0.67	3.83	1.71	0	0	2.8	1.93	2.76	1.84
MSTRG.35209.1	45.35	50.98	57.45	36.74	28.23	69.59	22.6	19.52	19.94	50	41.89	43.76
Pig.03569.1	1.37	1	1.49	2.61	1.16	4.23	2.38	1.84	1.73	2.98	3.46	3.12
Pig.04069.1	2.2	2.07	2.16	3.12	1.94	4.55	1.11	1.09	0.85	1.78	1.52	1.11
Pig.06354.1	43.73	51.06	41.54	56.47	51.92	34.32	43.21	46.2	46.37	46.03	43.26	42.97
Pig.04366.1	9.57	9.79	14.5	7.48	6.54	28.76	8.91	7.71	6.93	16.7	9.24	13.69
Pig.19068.1	0.32	0.08	0.39	0.25	0.16	0.62	0.67	0.69	2.34	7.52	6.71	0.75
Pig.02792.1	8.89	11.44	11.74	9.91	9.15	21.8	8.59	8.89	8.72	10.24	10.24	10.98
Pig.07181.1	6.26	6.32	7.8	6.73	3.69	9.81	4.27	5.47	3.63	6.8	5.47	10.97
Pig.07914.1	0.76	0.48	0.91	1.25	1.16	1.35	1.61	1.41	3.04	1.69	2.09	2.19
Pig.17246.1	11.32	6.17	12.34	0	3.07	3.97	4.22	31.35	35.12	0	0	0
Pig.15402.1	28.38	21.57	25.99	30.44	13.68	37.76	101.93	63.85	64.53	86.01	117.49	30.07
Pig.00839.1	5.44	4.57	3.67	1.77	0.96	1.7	1.25	1.47	2.1	1.45	1.89	1.18
MSTRG.45250.2	62.23	63.65	62.48	91.17	82.54	59.81	61.47	81.2	71.61	72.16	67.39	104.73
MSTRG.45250.1	120.86	98.31	93.24	138.35	116.83	77.03	146.66	132.03	126.58	107.89	95.71	132.46
Pig.16084.1	72.22	61.95	51.44	70.84	56.68	49.02	54.07	37.48	45.83	55.15	63.46	65.98
MSTRG.21562.1	2.86	3.01	1.92	3.35	2.03	1.91	3.14	2.64	3.52	3.14	3.48	2.4
MSTRG.28225.2	110.4	121.8	111.59	205.36	228.49	80.42	147.88	117.27	117.13	101	78.83	118.59
Pig.12211.1	7.7	8.87	5.77	3.38	3.31	5.57	2.15	1.63	1.88	4.24	5.89	3.49
Pig.07605.1	3.05	3.02	2.44	2.53	1.15	7.94	3.97	2.72	4.17	3.81	5.47	6.97
Pig.00726.1	3.9	4.59	5.88	6.37	4.63	8.67	15	10.56	8.12	21.67	13.83	9.55
Pig.20325.1	5.33	4.81	4.88	3.2	3.19	6.26	4.9	3.61	5.04	5.68	6.59	4.17
Pig.02025.1	2.34	1.98	1.45	1.63	0.46	1.18	0.29	0.33	0.22	0.42	0.39	0.47
Pig.01022.1	3.24	3.05	2.69	2.4	1.35	6.46	2.39	1.89	1.18	3.36	3.18	1.91
Pig.04077.1	7.33	9.62	6.85	2.92	1.3	7.12	3.39	1.17	0.95	1.38	1.95	1.35
Pig.15435.1	14.97	16.87	14.19	12.96	9.73	11.76	6.56	6.72	4.07	9.23	10.91	7.02
Pig.04356.1	14.24	11.5	10.04	5.14	3.06	10.36	4.56	3.44	3.82	5.18	5.78	5.41
Pig.15348.1	2.91	2.68	2.87	1.09	0.52	3.63	1.36	2.02	1.88	3.27	4.94	4.71
Pig.01379.1	27.5	21.47	33.65	23.74	7.6	34.5	18.66	8.08	10.72	16.38	19.95	12.79
Pig.12119.1	53.9	60.43	55.15	36	21.28	121.32	30.39	23.16	39.36	40.32	47.06	42.23
Pig.07619.1	3.51	3.49	2.59	3.66	3.26	6.08	4.24	3.76	2.7	5.26	5.2	5.48
Pig.10547.1	7.93	7.23	9.61	8.69	8.87	12.78	15.51	7.17	10.66	13.57	9.2	14.1
Pig.23342.1	2.58	1.98	1.83	1.19	0.59	1.33	0.76	0.53	1.08	1.3	1.28	1.3
Pig.20250.1	0.54	0.77	0.76	0.53	0.39	1.49	1.26	0.79	1.03	1.5	1.23	0.86
Pig.17881.1	2.99	2.91	2.11	1.03	1.12	0.98	1.98	1.32	3.04	2.5	2.79	2.11
MSTRG.5060.2	2.52	2.08	0.88	0.61	0.74	1.7	0.57	0.94	0.82	0.66	0.36	0.4
Pig.04067.1	8.81	12.34	10.46	11.81	3.47	6.08	1.68	1.04	1.43	3.18	3.21	1.65
Pig.19842.1	68.27	71.72	54.9	46.41	41.12	80.69	43.37	32.94	50.52	73.99	76.95	70.78
Pig.04368.1	3.45	3.38	3.51	3.53	2.94	3.63	3.12	2.96	2.7	2.94	3.49	2.82
Pig.12010.1	6.23	7.19	5.54	7.96	8.52	3.95	4.81	4.27	2.57	7.74	5.43	5.64
Pig.13406.1	7.28	5.59	8.02	10.03	6.14	13.83	28.76	9.31	9.43	18.21	14.18	16.41
Pig.11881.1	17.02	18.13	18.94	14.79	9.62	13.86	7.48	7.1	7.27	7.14	8.35	6.35
Pig.13785.1	9.07	10.35	10.56	12	22.97	7.14	7.83	8.33	8.41	7.03	6.31	6.45
Pig.18414.1	5.46	5.68	5.33	2.77	1.18	11.14	3.21	2.28	2.56	7.45	6.52	8.43
Pig.12737.1	0.74	0.59	1.74	1.43	0.61	2.97	2.4	1.41	1.81	2.57	2.45	3.02
Pig.09583.1	45.23	47.68	41.55	42.94	36.33	44.34	21.93	18.88	16.09	35.23	37.57	27.33
Pig.15922.1	1.82	2.28	1.43	1.46	1.31	3.26	3.24	1.21	2.09	2.84	2.47	2.47
Pig.11681.1	1.7	1.51	2.93	1.85	2.16	3.57	0.46	1.06	0.5	0.97	0.47	0.8
Pig.18678.1	9.64	8.19	11.91	4.48	3.05	15.51	4.07	3.67	2.84	10.03	10.06	7.88
MSTRG.21692.1	9.51	10.85	8.76	9.58	12.94	15.63	42.99	7.46	6.85	12.15	11.17	16.75
Pig.01198.1	47.98	44.53	36.6	78.41	21.78	35.91	28.87	31.24	32.38	44.03	57.21	25.09
Pig.20016.1	17.84	17.06	10.51	10.52	5.92	14.5	16.39	12.91	16.61	15.73	20.05	19.57
Pig.12644.1	6.69	5.75	5.42	8.37	6.62	9.7	11.22	8.45	10.27	13.46	12.92	11.2
Pig.15068.1	3.19	3.39	3.71	3.35	2.35	2.67	1.85	1.96	1.72	1.64	1.91	1.71
Pig.07871.1	3.85	4.42	3.58	4.03	4.12	8	3.85	3.03	3.33	8.41	8.2	6.81
Pig.22415.1	16.5	13.58	13.56	13.52	11.01	19.15	22.86	19.08	24.94	15.57	21.55	18.5
Pig.03582.1	3.94	3.91	2.65	2.79	2.97	3.87	4	3.53	3.07	2.79	1.37	1.94
Pig.11673.1	31.06	32.81	45.95	27.9	19.11	96.25	20.02	13.99	11.36	21.65	20.47	18.07
Pig.01747.1	8.57	7.54	4.28	1.26	0.37	0.85	3.54	1.09	0.35	2.44	1.79	0.4
Pig.05909.1	9.14	9.75	7.12	10.64	5.15	2.54	3.5	2.64	1.97	2.73	3.77	2.54
Pig.19830.1	2.43	2.4	2.07	0.9	1.12	2.01	0.95	0.86	1.02	0.9	1.54	0.76
Pig.00042.1	2.3	3	2.58	1.8	1.09	3.62	1.64	1.14	1.06	1.14	1.71	1.49
Pig.22409.1	0.89	0.81	0.84	0.58	0.65	1.22	1.13	0.69	1.32	1	0.71	1.27
Pig.13848.1	43.73	55.86	47.31	41.64	17.85	40.86	7.37	9.74	8.47	12.71	15.32	8.92
Pig.13671.1	7.48	4.88	6.51	4.11	3.03	5.94	6.1	6.09	6.46	4.93	6.48	7.65
Pig.15052.1	23.12	21.96	25.25	31.03	11.64	72.06	16.33	12.29	20.85	44.19	61.18	25.92
Pig.19810.1	1.21	1.13	1.18	2.37	1.23	4.53	2.95	1.43	2.9	10.59	9.95	2.91
Pig.20901.1	10.46	12.74	8.84	10.35	7.63	9.23	7.55	4.86	5.85	9.03	8.86	8.86
Pig.12739.1	1.04	1.43	1.34	1.49	1.25	1.29	1.42	1.04	1.11	2.02	1.76	1.26
Pig.22918.1	62	50.39	49.5	77.06	65.3	79.68	114.24	77.25	113.75	87.16	79.9	99.72
Pig.00540.1	1.56	1.7	1.49	0.83	0.27	1.75	1.34	1.02	0.73	2.28	3.23	0.58
Pig.09689.1	35.13	39.14	31.1	29.15	15.64	36.31	30.47	29.88	29.89	40.88	39.37	34.12
Pig.10922.1	1.22	0.65	0.95	0.36	0.14	3.08	1.63	0.76	1.04	1.67	1.71	1.34
Pig.21442.1	1.49	2.22	2.68	0.97	0.58	2.16	2.64	1.35	1.55	2.7	1.75	1.55
Pig.02183.1	1.45	0.94	1.63	1.07	0.83	2.06	0.47	0.66	0.45	0.58	0.85	0.52
Pig.13053.1	31.1	38.31	31.38	25.63	11.66	31.04	7.3	7.15	4.71	7.96	9.15	7.08
Pig.02844.1	2112	1593.57	1703.3	3156.28	1494.8	1022.51	2687.48	3078.08	2856.98	1757.15	1579.15	1890.24
Pig.11295.1	6.66	7.74	6.77	7.38	6.98	29.88	4.94	4.71	2.92	12.08	9.74	7.5
Pig.01593.1	9.85	8.87	8.24	6.8	4.12	5.04	5.75	4.57	7.58	7.58	10.44	7.38
Pig.09695.1	1.49	0	0	0	0.68	0	0	0	0	1.02	0	2.01
Pig.08467.1	2.17	1.93	2.17	1.68	1.01	3.11	2.65	2.02	2.22	3.19	3.23	2.93
MSTRG.31180.2	87.61	114.85	75.14	153.59	36.09	70.19	12.52	17.24	5.98	20.43	18.64	12.41
Pig.10469.1	13.22	17.1	15.38	15.37	12.39	26.37	12.05	7.78	8.89	19.43	17.27	17.49
MSTRG.12330.1	30.57	38.42	32.04	27.56	15.57	8.52	4.82	6.64	5	9.64	13.44	4.1
MSTRG.12330.3	238.23	295.86	262.75	254.18	194.19	59.98	47.19	75.38	55.18	67.96	88.39	44.31
Pig.06678.1	1.35	1.7	1.37	1.79	0.85	1.8	0.75	0.6	0.56	0.81	0.86	0.53
Pig.18650.1	0	0	0.67	2.42	0.4	6.84	2.18	0.77	1.32	2.4	3.63	1.97
Pig.13225.1	13.64	13.59	10.53	7.53	3.3	9.78	3.28	3.32	2.26	1.59	3.4	3.99
Pig.11336.1	2.65	2.44	4.03	2.86	2.12	5.92	21.44	12.23	12.66	19.61	24.56	2.76
Pig.00568.1	3.4	2.89	2.64	3.44	1.5	1.62	1.11	0.67	0.75	0.99	0.87	0.72
Pig.02492.1	7.91	11.25	7.17	2.76	1.85	8.66	1.96	1.12	1.2	3.34	3.21	2.48
Pig.11884.1	93.36	112.08	94.45	109.08	38.04	36.64	13.53	17.24	11.95	19.83	30.91	11.28
Pig.13306.1	2.29	1.92	1.06	0.37	0.14	2.49	0.38	0.31	0.53	1.07	0.46	0.45
Pig.03052.1	1.13	1.49	1.04	1.5	0.73	2.54	2.38	1.85	2.35	4.03	3.05	3.78
Pig.10287.1	3.95	3.95	4.32	5.84	4.89	5.41	8.46	5.86	9.82	4.7	4.96	7.15
MSTRG.970.1	10.6	13.21	12.29	13.87	8.81	25.17	11.42	4.29	3.16	8.27	9.28	8.1
Pig.03930.1	1.22	1.13	1.06	1.15	0.87	2.53	1.32	0.82	0.84	1.43	1.58	0.93
Pig.19602.1	8.57	9.6	10.14	9.1	3	5.61	2.72	1.68	2.22	3.17	3.96	2.53
Pig.13699.1	0.82	0.76	0.59	0.95	0.53	1.05	0.86	0.94	1.78	1.26	1.2	1.37
Pig.03477.1	5.4	8.59	8.58	6.69	3.16	4.07	3.09	2.14	1.82	3.63	4.81	2.91
Pig.10970.1	3.98	4.35	5.73	4.45	3.13	4.77	3.86	2.9	3.3	5.21	4.43	4.8
Pig.10297.1	4.58	5.58	5.79	3.5	3.09	10.02	6.71	4.69	6.02	6.54	5.89	8.17
Pig.00721.1	5.91	6.31	5.12	6.55	4.05	6.26	3.58	2.28	2.27	4.4	5.84	3.05
Pig.01520.1	26.7	27.68	26.34	26.09	17.43	26.29	12.3	11.18	9.82	21.6	21.35	18.48
Pig.10781.1	5.55	4.67	2.86	7.32	4.7	2.73	2.21	3.02	2.24	3.41	2.53	1.97
Pig.04725.1	2.09	1.25	2.05	1.53	0.83	4.52	2.46	2.28	1.98	1.6	1.98	1.38
MSTRG.20872.1	1.06	0.73	1.18	1.02	1.12	1.72	1.48	1.5	1.59	2.04	2.23	1.67
Pig.01261.1	32.51	33.23	33.77	21.98	16.58	43.46	14.96	12.28	13.11	13.87	15.04	9.57
Pig.13952.1	187.17	155.74	150.22	236.05	131.09	244.19	225.74	208.82	265.63	311.21	278.85	231.86
Pig.09580.1	1.02	1.68	2.77	1.86	0.32	9.25	2.4	1.24	0.81	1.65	1.41	1.07
Pig.09857.1	0.61	0.35	0.85	1.02	0.55	1.29	1.82	0.54	1.34	1.57	1.39	1
Pig.17854.1	6.51	5.68	4.5	11	11.74	12.39	22.58	11.99	21.23	33.95	33.71	27.48
MSTRG.28723.27	16.18	26.49	18.86	20.32	36.52	59.36	27.2	8.98	19.61	15.16	22.11	16.51
MSTRG.28723.26	0.35	0.94	0.2	1.46	1.53	6.31	2.59	1	2.78	1.72	2.72	1.68
MSTRG.28723.23	404.56	650.05	642.24	456.32	836.38	212.54	209.47	283.69	319.82	652.23	548.36	472.11
MSTRG.28723.22	434.52	581.87	341.07	701.85	505.24	939.96	265.17	198.45	235.01	454.77	576.45	383.84
MSTRG.28723.20	13.72	10.37	0	13.48	0	13.05	15.7	7.88	7.99	27.44	34.62	28.75
MSTRG.28723.29	459.33	418.82	501.17	150.34	251.82	0	204.7	143.15	155.7	277.89	487.99	254.4
MSTRG.28723.28	430.32	487.7	291.17	464.64	696.22	1396.51	451.16	343.56	509.32	583.55	70.38	60.63
Pig.05259.1	1404.45	1493.67	1543.65	2101.06	1862.29	251.56	1017.79	997.87	1061.8	1277.3	1241.18	1282.97
Pig.03413.1	4.87	4.77	3.54	3.32	3.99	2.95	1.37	1.46	1.38	2.3	2.39	1.74
Pig.15478.1	12.53	13.34	10.93	13.58	5.72	9.22	9.45	5.95	4.71	7.4	10.58	5.57
Pig.11398.1	3.29	2.9	1.85	3.95	2.37	4.54	4.54	2.84	3.38	4.04	4.85	3.74
Pig.00975.1	49.37	56.52	44.21	46.9	19.95	42.49	10.1	12.28	9.88	13.9	13.88	10.74
MSTRG.22247.4	52.88	76.98	60.05	47.21	40.51	32.1	30.83	23.8	8.33	39.12	33.28	39.34
Pig.03707.1	13.93	14.69	21.73	23.92	10.46	17.1	36.14	31.51	35.58	27.22	21.16	18.57
Pig.07288.1	5.13	4.39	4.88	1.19	1.46	5.61	2.95	3.36	2.34	7.55	8.04	5.73
Pig.02743.1	0.64	0.87	1.01	0.64	0.53	2.02	0.86	0.85	0.63	0.74	0.76	0.45
Pig.21100.1	0.66	2.91	2.68	1.03	0.35	2.42	4.7	3.89	4.27	2.51	2.06	3.04
Pig.16314.1	5.19	5.07	5.5	5.23	4.37	9.16	13.57	5.26	6.75	8.61	8.73	9.06
MSTRG.21303.3	1.48	1.09	1	0.38	0.48	1.17	0.47	0.53	0.34	0.68	0.59	0.46
Pig.08550.1	82.02	88.33	64.53	34.21	23.49	39.32	19.55	18.05	17.26	25.97	29.83	26.21
MSTRG.17066.1	45.42	54.12	60.61	58.74	58.73	54.68	73.27	68.73	70.95	68.9	73	100.2
Pig.06998.1	8.98	9.2	11.21	5.19	2.32	25.04	8.45	4.65	4.23	10.04	11.83	9.37
MSTRG.8833.2	0.35	0.19	0.33	0.48	2.25	0.58	0.61	0.5	0.49	0.59	0.5	0.58
Pig.20599.1	0.43	1.23	0.61	0.63	1.28	1.55	2.66	1	1.9	2.07	2.16	2.27
Pig.01702.1	3.23	4.28	2.99	2.6	0.95	9.86	3.97	0.55	0.78	2.22	2.9	1.8
Pig.11976.1	18.85	19.72	19.97	22.08	14.62	21.66	16.4	11.6	13.89	22.08	23.15	22.08
Pig.14392.1	0.82	0.86	0.73	0.8	0.3	2.8	1.35	0.67	0.68	1.13	1.1	1.66
Pig.09972.1	13.49	11.9	9.09	12.5	10.01	14.39	14.07	9.21	8.88	14.1	15.08	13.94
MSTRG.7215.1	5.52	5.03	5.74	3.84	4.27	4.85	8.53	7.56	8.56	6.59	5.6	10.81
Pig.17173.1	14.36	14.58	13.95	17.55	11.83	19.94	15.66	12.74	20.07	23.82	22.65	22.62
MSTRG.23775.1	3.58	2.85	2.28	1.17	1.48	2.67	1.7	1.33	1.08	1.54	1.3	1.44
MSTRG.40650.1	0.64	1.48	1.27	0.44	0.55	1.34	0.15	0.31	0.26	0.75	0.58	0.08
MSTRG.7308.1	0.89	0.82	0.68	0.55	0.63	1.1	1.08	0.98	1.89	0.87	0.94	1.39
Pig.09340.1	8.45	5.8	8.33	13.22	3.86	3.86	2.18	2.16	1.53	3.75	6.05	3.88
Pig.08644.1	31.82	47.5	33.46	33.78	9.74	17.33	3.93	5.5	3.81	6.31	7.33	3.74
Pig.16394.1	1.67	1.7	1.35	1.83	1	2.33	2.42	1.81	2.88	2.62	2.78	2.07
Pig.03169.1	2.65	2.69	2.47	3.1	1.94	4.92	1.91	2.23	1.58	4.57	3.48	3.46
MSTRG.21236.2	2.99	3.42	3.61	3.26	4.5	3.9	1.61	1.66	1.5	2.45	2.6	3.59
Pig.14459.1	4.56	3.52	5.23	7.17	3.84	10.48	11.56	5.91	8.35	14	7.83	6.51
Pig.04390.1	15.77	16.24	9.51	5.67	2.27	8.25	4.31	2.2	3.47	1.88	3.85	5.2
Pig.14576.1	11.09	8.78	10.82	22.42	6.88	9.1	19.17	18.03	16.9	11.86	13.31	8.78
Pig.05857.1	11.96	6.16	8.96	10.07	10.85	12.04	10.74	11.57	12.98	10.81	8.49	11.85
Pig.18848.1	7.21	7.78	7.99	8.88	4.84	7.41	3.53	3.41	1.95	4.42	3.78	3.01
Pig.20445.1	6.27	6.5	6.71	7.05	4.89	9.95	8.91	8.42	11.22	9.69	12.34	9.16
Pig.12021.1	33.47	38.68	31.21	35.25	21.81	28.67	12.4	12.45	9.62	22.45	20.2	19.05
Pig.06443.1	7.62	8.39	4.59	7.93	4.91	8.3	4.75	4.83	3.13	13.04	8.81	12.67
MSTRG.36684.1	2.94	3.79	3.77	1.55	0.8	2.41	0.51	0.72	0.43	1.06	1.47	0.39
Pig.15943.1	6.19	5.92	5.33	5.25	3.95	6.5	3.43	2.99	2.98	6.55	5.61	5.12
Pig.15852.1	0.42	0.36	0.42	0.38	0.15	0.95	0.85	0.47	1.28	3.34	2.74	0.6
Pig.06460.1	5.92	4.54	3.99	4.96	1.73	9.22	3.86	2.03	2.36	6.88	5.75	3.87
Pig.11626.1	2.23	3.83	3.47	4.76	3.92	4.22	2.97	3.43	2.36	5.11	5.58	3.83
Pig.17344.1	1.21	1.84	1.04	0.64	0.77	2.02	0.68	0.41	0.39	0.78	0.86	0.75
Pig.06856.1	1.68	3.22	2.32	2.34	2.77	4.4	5.16	2.55	2.72	4.61	4.71	4.73
MSTRG.33300.2	26.9	24.65	31.26	30.19	23.83	100.7	34.02	26.31	32.81	73.03	67.99	61.59
Pig.14447.1	27.67	29.13	26.66	33.05	30.28	33.08	34.89	31.47	33.99	39.11	37.64	39.47
Pig.07990.1	1.88	1.28	1.59	1.98	1.61	3.44	2.67	2.29	1.96	4.11	4.47	5.48
Pig.08186.1	1.34	1.63	1.92	1.51	0.79	1.6	0.45	0.44	0.26	0.29	0.39	0.2
Pig.20880.1	7.67	8.76	8.34	5.23	3.47	5.37	1.99	1.75	2.08	3.47	3.85	4.13
Pig.10709.1	4.79	3.81	5.23	2.97	1.89	2.92	1.85	1.01	1.89	1.63	2.23	1.27
Pig.13753.1	0.83	0.87	0.68	1.51	0.9	2.24	1.52	0.83	1.41	1.24	0.91	1.46
Pig.08205.1	21.72	21.77	26.89	9.18	5.95	11.66	5.95	6.43	4.83	8.44	11.9	6.15
Pig.02014.1	36.97	38.99	24.74	10.24	5.56	9.77	4.95	3.85	4.17	4.77	5.71	5.69
Pig.18286.1	10.61	13.48	6.41	4.4	6.89	11.69	5.45	6.62	4.92	9.87	6.45	8.94
Pig.19264.1	2.88	3.01	2.63	3.07	2.1	2.55	3.49	2.77	2.69	4.5	4.77	2.92
Pig.09221.1	6.78	8.22	6.07	8.14	8.14	21.29	14.4	10.64	10.12	26.23	25.04	13.68
Pig.10973.1	6.92	7.73	9.09	8.51	9.3	14.11	5.02	4.27	3.98	9.59	8.96	8.39
Pig.15664.1	2.83	2.21	2.13	2.65	1.68	4.26	2.14	1.96	3.24	2.32	2.74	3.43
Pig.14578.1	5.51	4.93	3.02	3.9	1.77	8.99	5.04	3.38	4.63	6.7	4.61	4.28
Pig.19926.1	0.99	0.78	0.84	1.16	0.9	1.33	1.58	1.24	1.61	1.84	1.58	1.4
Pig.03003.1	38.76	38.37	28.76	12.18	7.56	18.11	7.85	7.59	6.16	9.44	8.83	8.74
Pig.17711.1	37.14	34.29	29.83	28.76	19.15	47.99	19.9	16.1	15.89	37.27	44.71	31.01
Pig.06715.1	4.85	6.23	4.93	5.46	2.33	7.76	2.22	1.43	1.05	2.87	3.28	1.62
Pig.18304.1	1.03	0.94	0.58	0.83	0.69	1.65	1.31	0.42	0.88	1.46	2.08	1.43
Pig.10031.1	5.8	5.04	5.01	4.24	3.52	8.71	4.22	3.06	4.1	6.62	5.91	9.5
Pig.04450.1	18.55	18.47	16.04	23.02	16.24	28.69	11.35	8.91	12.14	26.54	27.68	21.63
Pig.00307.1	11.79	12.6	12.18	11.08	10.49	15.44	13.07	7.01	8.73	15.92	17.68	12.73
Pig.02538.1	0.99	0.72	1.91	0.84	0.67	1.93	1.18	0.63	0.86	1.3	1.96	1.09
Pig.19212.1	2.03	3.99	5.01	2.39	3.88	1.87	0.41	0.39	0.28	0.37	0.26	0.43
Pig.16009.1	4.05	2.83	2.68	2.7	3.26	3.61	3.44	3.66	5.7	7.01	5.29	6.14
Pig.23912.1	1.29	0.28	0.78	0.24	0	1.27	1.33	0.88	1.4	0.92	1.04	1.03
Pig.00286.1	1.43	1.41	1.26	1.7	0.55	1.83	4.9	0.45	0.6	0.63	0.73	0.89
Pig.20544.1	0.71	0.39	0.09	1.21	0.28	4.2	0.92	0.77	0.75	1.55	1.56	2.06
Pig.01137.1	98.89	98.81	56.05	10.91	6.47	15.34	13.62	8.12	11.63	11.41	16.37	16.72
Pig.02109.1	0.68	1.11	1.23	1.05	0.57	1.56	0.27	0.29	0.28	0.52	0.23	0.21
Pig.04977.1	3.72	3.9	4.39	5.3	3.57	7.47	3.92	2.81	3.03	4.78	5.41	4.37
Pig.03013.1	2.04	2.34	2.73	1.51	0.68	2.29	0.64	0.58	0.63	0.57	0.78	0.47
Pig.21711.1	68.2	65.9	52.63	61.65	46.17	38.61	46.5	37.8	37.37	60.32	55.34	67.96
Pig.18339.1	10.39	10.23	18.72	9.69	5.95	38.32	10.37	7.47	9.24	12.48	15.32	10.4
Pig.20711.1	1.94	1.74	1.98	2.6	1.99	3.03	3.44	2.4	3.04	3.43	4.46	3.86
Pig.13040.1	41.25	42.55	40.75	58.85	25.44	42.24	42.3	37.65	41.23	57.57	56.98	39.69
Pig.07455.1	138.59	136.7	109.19	31.83	29.04	138.28	35.34	11.19	23.02	26.88	34.14	44.43
Pig.20386.1	4.8	4.12	3.78	7.68	4.76	9.01	9.02	5.34	5.72	7.42	7.53	6.31
Pig.01946.1	54.27	49.52	62.89	56.87	24.35	254.1	39.86	33.57	38.42	53.4	46.64	38.33
MSTRG.8229.1	1.06	0.81	0.89	1.01	0.47	0.63	1	0.91	1.19	0.82	0.87	0.88
Pig.06108.1	8.77	8.93	10.6	9.15	3.14	18.73	8.54	3.88	2.36	4.77	5.6	3.11
Pig.04981.1	4.04	4.08	4.87	6.62	2.01	18.52	8.79	7.23	6.17	28.59	21.64	14.4
MSTRG.29116.1	23.47	33.33	25.86	30.19	23.76	31.58	16.17	15.26	10.98	24.33	28.43	20.72
Pig.12916.1	2.07	2.65	2.23	1.91	1.95	6.68	3.21	1.87	2.18	4.06	3.12	3.66
Pig.20355.1	0.94	0.77	0.86	0.57	0.24	2.4	0.71	0.99	0.57	1.7	1.73	1.14
Pig.14225.1	3.18	2.86	2.53	2.05	1.64	2.28	3.38	0.71	1.11	1.53	2.04	1.68
Pig.07946.1	18.47	19.55	17.63	13.89	8.47	22.97	6	5.87	6.34	10.29	11.38	8.97
Pig.03704.1	3.46	4.28	4.53	3.55	2.42	5.02	0.78	1.31	1.61	2.47	2.08	1.28
Pig.14397.1	1.19	1.31	1.51	0.57	0	0.74	2.29	0.67	1.44	1.28	1.2	0.34
MSTRG.34617.3	1.25	1.44	1.77	1.01	0.77	1.02	0.77	0.73	0.64	1.14	1.31	1.3
Pig.01002.1	59.38	55.7	55.48	44.85	24.13	90.6	54.2	27.27	28.39	41.32	59.87	33.36
Pig.12221.1	3.18	5.2	4.65	3.82	1.49	4.01	2.16	1.55	1.48	2.79	3.12	1.76
Pig.08836.1	13.86	14.88	16.21	14.78	7.85	35.22	11.51	6.01	5.2	11.96	12.97	8.61
Pig.07978.1	13.57	11.35	13.95	12.6	10.8	24.03	21.02	18.56	21.04	17.05	19.09	17.71
Pig.01693.1	5.7	5.01	3.99	4.19	2.04	5.66	2.51	2.01	1.74	3.1	3.99	2.52
Pig.06721.1	16.93	23.17	20.76	15.14	4.88	8.87	2	2.15	2.46	2.9	3.97	2.92
MSTRG.32908.1	5.36	7.71	5.74	3.53	2.61	7.77	1.24	1.96	1.31	2.22	1.66	1.33
Pig.17242.1	33.78	46.05	32.78	21.31	27.75	3.64	7.28	7.8	22.88	5.02	4.69	9.85
Pig.10527.1	3.92	4.26	3.31	2.45	1.86	2.3	3.64	2.5	3.42	3.42	3.51	3.97
Pig.19373.1	24.01	15.83	15.47	58.12	20.63	19.08	60.57	46.9	66.35	34.68	35.82	35.33
Pig.07601.1	9.09	8.25	8.49	10.18	8.37	12.88	12.2	7.82	9.42	11.41	12.15	10.46
MSTRG.39289.1	40.96	39.91	30.43	40.41	23.72	40.2	22.07	16.4	20.15	24.09	23.6	26.77
MSTRG.16809.1	19.89	21.55	18.35	18.31	20.32	21.93	31.55	19.83	21.46	29.97	25.98	31.57
Pig.00869.1	36.61	48.36	40.42	48.74	24.4	37.6	13.98	19.08	12.4	16.68	19.72	15.32
Pig.05150.1	3.5	2.97	3.69	3.1	1.51	2.5	2.17	2	1.45	2.03	1.89	2.76
Pig.02702.1	0.73	1.21	1.65	0.61	0.22	2.1	1.24	1.38	1.32	1.32	0.82	1.19
Pig.09381.1	1.49	0.81	0.84	1.21	0.38	2.21	4.48	1.32	2.26	2.05	1.52	1.04
MSTRG.19801.1	1.22	1.28	0.77	1.28	0.66	1.15	0.59	0.28	0.94	1.15	0.78	0.42
Pig.09395.1	12.63	9.43	10.14	8.73	6.16	6.27	6.78	6.66	8.55	8.58	9.87	8.98
Pig.18438.1	4.09	3.96	3.67	8.42	9.69	5.7	3.93	6.2	2.74	8.7	4.67	4.64
Pig.20093.1	27.23	18.98	23	37.23	12.65	19.12	18.98	21.69	35.01	32.14	19.82	28.6
MSTRG.31822.1	17.66	26.89	19.05	7.99	11.64	27.06	5.81	6.04	3.27	8.14	6.67	3.2
Pig.09406.1	0.41	2.71	0.21	0.38	0.33	0.75	0.13	0	0.12	0.73	0.41	0.35
Pig.14170.1	2.51	1.91	2.88	2.17	1.82	2.68	1.79	1.96	3.22	2.88	2.88	2.77
Pig.17343.1	7.06	7.28	3.99	4.98	4.42	8.75	3.89	3.32	3.62	6.08	4.76	2.54
Pig.17587.1	0.15	0.17	0.23	0.76	0.24	2.53	0.45	0.93	0.97	1.34	1	1.02
Pig.01879.1	1.36	2.43	2.94	1.63	1.12	1.51	1.06	1.15	3.6	1.79	1.45	2.56
Pig.21076.1	606.66	477.46	496.12	854.37	583.98	1399.24	893.86	751.49	1039.06	1198.34	1122.05	1125.76
Pig.20296.1	5.72	4.42	4.05	3.25	2.66	4.07	4.08	2.91	3.71	4.21	4.6	4.1
Pig.21155.1	14.07	14.2	13.5	13.51	13.34	13.35	7.43	7.8	8.28	12.07	10.58	14.76
MSTRG.29970.3	8.34	7.59	8.47	6.34	7.39	3.06	2.1	1.48	1.27	2.36	1.99	2.07
MSTRG.29970.2	38.76	38.15	40.04	43.76	38.89	10.4	7.93	1.99	3.64	7.97	7.21	14.4
Pig.04642.1	1.74	2.16	1.44	2.56	2.48	2.81	2.53	1.77	1.9	3.85	3.68	3.79
Pig.06529.1	2.78	3.09	2.89	3.19	2.62	3.92	2.03	1.77	1.51	1.8	2.29	1.83
Pig.10411.1	9.82	10.21	9.21	8.94	11.43	14.91	6.1	4.89	5.52	11.43	12.4	13.55
Pig.09208.1	1.2	1.59	2.1	1.18	1.33	2.24	2.55	1.74	2.46	2.54	3.44	2.33
Pig.23179.1	3.61	3.1	2.51	2.39	2.41	4.01	5	3.55	6.75	5.15	6.65	5.66
Pig.14071.1	46.01	43.37	39.43	40.88	34.11	42.85	29.15	22.02	23.1	46.18	49.21	38.85
Pig.07051.1	2.28	1.65	2.32	1.77	0.72	2.12	2.16	1.15	1.13	1.53	1.31	1.15
Pig.05380.1	11.58	11.98	6.07	7.53	4.31	4.71	2.88	2.38	2.03	3.54	3.42	3.6
Pig.03127.1	30.53	36.12	30.02	35.53	51.66	53.12	16.85	20.57	19.07	28.27	30.92	30.77
Pig.04232.1	7.49	9.78	9.75	5.21	1.73	8.06	1.58	1.48	1.17	2.43	2.74	1.4
Pig.18386.1	4.54	5.11	1.38	0	1.82	1.21	0.66	0	1.67	1.3	0	1.76
Pig.21446.1	1.94	1.06	3.45	4.71	2.02	4.74	10.01	4.08	7.24	8.4	7.06	5.87
Pig.01100.1	23.25	21.12	15.78	8.95	6.52	18.96	8.06	8.65	9.61	17.32	16.6	19.78
Pig.19579.1	15.33	20.9	16.66	10.97	6.51	15.21	4.06	4.36	3.67	7.85	8.75	7.63
MSTRG.2503.5	4.11	4.49	3.52	6.27	2.61	5.76	1.14	1.02	0.65	2.13	2.13	1.86
Pig.04580.1	6.13	5.3	3.47	8.39	5.66	5.9	3.91	3.24	2.48	3.4	4.78	3.88
Pig.03497.1	1.32	1.55	1.22	0.65	0.55	0.97	0.53	0.41	0.99	0.5	0.87	0.41
Pig.15968.1	914.9	950.05	849.22	1072.82	860.72	189.65	675.13	653.27	702.01	1281.57	1419.63	782.47
Pig.16484.1	1.24	1.18	1.24	0.79	0.6	1.52	0.88	0.69	1.04	0.69	0.78	0.48
Pig.01544.1	15.52	19.63	11.17	9.79	8.38	10.84	1.84	0.89	0.55	2.95	2.81	1.65
Pig.12621.1	3.16	2.37	3.2	2.44	1.61	3.49	2.62	2.19	3.91	3.66	3.79	3.19
Pig.10277.1	11.57	11.26	10.89	14.55	12.56	14.48	13.72	10.25	12.93	12.38	13.37	13.44
Pig.12512.1	49.54	62.8	44.69	39.86	32.93	56.77	11.02	12.76	12.23	19.94	21.98	16.99
Pig.15774.1	6.92	6.31	5.37	6.59	4.26	7.42	13.65	6.26	6.76	12.11	11.46	6.1
Pig.15800.1	36.4	49.19	37.98	39.23	41.8	45.01	30.28	23.97	23.37	26.15	21.66	35.3
Pig.18716.1	0.21	0.3	0.28	0.37	0.69	0.9	0.68	0.68	0.63	1.55	2.12	0.36
MSTRG.21728.5	11.39	4.79	1.94	8.94	9.95	5.88	0.42	0.79	2.16	0.46	1.03	2.16
Pig.12528.1	1.23	2.25	2.2	0.75	0.65	0.99	1.24	0.86	0.83	1.74	1.89	1.35
Pig.10267.1	7.62	7.56	6.1	8.93	9.71	9.28	12.22	11.05	12.6	9.51	9.26	10.71
Pig.08831.1	0.63	0.7	0.57	0.41	0.04	1.74	1.3	0.87	1.18	1.24	1.29	1.5
MSTRG.44728.2	3.37	3.1	2.33	1.51	1.36	3.02	1.71	1.42	1.08	1.83	1.83	1.69
Pig.00826.1	12.34	11.62	11.21	12.32	7.11	11.29	7.91	4.31	4.55	8.39	8.03	5.35
Pig.20754.1	1.46	1.39	0.77	0.93	1.17	1.43	1.2	1.21	1.15	1.24	1.48	1.42
Pig.12780.1	3.5	2.91	3.93	2.93	1.63	4.45	1.4	1.43	1.24	2.7	2.94	2.18
Pig.19374.1	0.82	0.43	0.64	1.8	1.39	0.94	0.84	1.08	1.38	0.78	1.38	0.8
Pig.13015.1	5.01	7.86	3.2	1.17	0.57	10.22	1.45	0.97	1.76	1.15	1.38	1.03
Pig.19996.1	3.25	2.87	2.5	1.99	1.62	3.79	4.69	2.37	2.88	4.96	5.26	4.68
Pig.07935.1	2.55	2.22	1.99	2.9	1.61	3.77	2.67	1.51	2.29	3.82	4.32	3.04
Pig.13899.1	2.98	2.05	1.67	1.99	1.33	1.92	1.75	1.92	0.74	1.65	1.88	1.05
Pig.13109.1	11.71	13.04	9.72	9.87	4.05	10.61	3.81	2.01	2.53	5.54	4.66	2.94
Pig.22139.1	0.8	0.6	0.8	0.74	0.69	0.94	0.86	0.93	0.84	1.75	1.06	1.87
Pig.21872.1	1.39	1.26	0.9	1.37	1.41	3.17	1.96	1.18	1.63	1.7	1.58	1.71
Pig.01366.1	2.61	3.5	3.36	1.33	0.68	2.72	0.39	0.58	0.61	0.67	1.2	0.82
Pig.19182.1	23.78	20.29	20.08	12.84	5.69	44.18	34.35	9.67	16.19	18.08	27.63	31.74
MSTRG.4794.1	461.48	317.94	367.59	704.05	341.65	458.01	1157.23	871.98	1016.14	616.15	619.98	662.98
Pig.07628.1	2.44	2.21	2.48	2.3	2.48	5.19	2.29	2.07	2.14	2.01	1.76	2.65
Pig.12270.1	1.26	1.64	0.72	1.17	1.01	0.56	1.35	0.57	0.58	1.58	1.48	0.52
MSTRG.6801.1	22.69	26.27	17.02	18.7	21.31	9.46	87.65	9.53	13.51	15.82	15.49	12.15
MSTRG.6801.2	0.64	0.41	0	0.6	0.55	0	7.67	0	0.15	0.22	0.26	0
MSTRG.6801.3	2.96	0.97	2.24	2.94	4.63	0.52	4.74	1.06	1.58	1.83	1.59	0.83
Pig.12260.1	234.8	241.03	206.03	235.85	170.4	213.22	198.09	184.57	236.52	238.9	253.88	328.48
Pig.10485.1	1.91	1.91	1.75	1.69	0.76	4.85	2.95	1.71	1.71	4.12	3.45	3.59
Pig.04812.1	7.88	10.23	7.84	8.84	4.52	8.48	2.94	1.81	2.07	2.77	2.79	1.66
Pig.19404.1	1	0.69	1.46	1.73	0.71	2.8	2.37	2.04	2.53	1.91	2.79	2.64
Pig.12536.1	17.6	11.74	14.07	7.37	9.33	22.94	42.82	25.91	28.05	17.04	21.31	11.06
Pig.07230.1	2.5	2.33	1.67	1.83	1.53	2.25	18.17	1.37	2.11	2.8	2.82	2.78
MSTRG.33426.1	1.89	2.04	1.59	1.15	1.18	1.39	1.11	0.91	0.73	1.38	1.04	1.42
MSTRG.25309.1	0.49	0.44	0.53	2.64	2.46	0.2	0.04	0.11	0	0.03	0.11	0.08
Pig.06883.1	1.65	1.1	1.29	0.08	0.29	5.89	1.26	0.74	1.17	2.32	1.56	1.07
Pig.10499.1	6.29	5.75	5.55	7.38	6.3	15.28	8.46	7.97	10.8	8.81	9.56	13.73
Pig.04029.1	0	0	0	3.77	0	0	0	0	0	0	0	0
Pig.15400.1	22.14	19.27	35.66	50	67.03	66.86	83.57	70.43	55.94	73.79	69.45	66.06
Pig.00007.1	12.71	15.53	15.93	12.37	8.73	39.46	9.13	5.85	5.41	21.97	16.89	12.18
Pig.14367.1	5.96	5.46	5.13	2.19	2.53	6.7	2.88	2.22	2.14	4.89	4.81	4.63
Pig.01762.1	6.1	9.17	8.03	4.67	4.88	11.12	1.86	2.38	2.08	4.37	4.09	3.69
Pig.00164.1	9.67	13.36	16.13	13.01	4.61	10.64	1.53	2.04	2.13	2.35	2.62	1.92
Pig.11471.1	2.61	2.75	3.84	3.17	3.46	8.35	3.58	1.76	3.58	2.72	2.16	5.57
Pig.00116.1	11.65	13.75	11.82	15.3	4.97	8.64	3.67	4.41	2.56	4.58	6.04	2.91
Pig.08751.1	3.62	3.55	3.12	2.41	1.86	4.11	1.77	1.72	1.87	2.99	3.14	2.46
Pig.05115.1	21.09	26.68	28.59	26.03	16.61	25.62	5.6	6.02	5.11	9.67	10.48	9.24
Pig.10033.1	7.97	6.54	10.36	0.63	0.1	10.6	3.46	1.08	2.22	2.29	2.35	2.01
Pig.07504.1	1.41	0.62	0.92	4.87	4.13	1.81	1.04	0.41	0.96	1.75	2.06	1.52
Pig.10190.1	9.99	11.6	8.32	8.36	8.34	13.81	7.16	6.25	6.76	9.45	9.41	9.1
Pig.07796.1	1.3	0.63	1.34	0.36	0.72	1.44	1.4	0.76	0.86	1.11	1.25	1.25
Pig.12858.1	25.05	19.82	27.67	41.22	20.89	37.18	23.64	21.61	18.69	23.9	23.52	21.82
Pig.19833.1	3.04	1.45	1.27	0.86	1.32	1.49	4.59	0.84	1.08	1.73	1.98	2.44
Pig.14391.1	1.61	1.3	0.78	0.7	0.41	0.5	0.74	0.61	0.35	0.75	0.68	0.85
Pig.06691.1	8.47	11.6	8.9	6.1	15.47	24.55	16.52	8.73	11.83	10.85	12.56	17.31
Pig.18965.1	35.29	31.14	27.02	43.86	68.6	65.74	71.15	91.34	89.81	42.57	48.91	40.51
Pig.13654.1	3.61	3.74	5.21	3.17	3.73	3.28	2.34	3.74	4.03	3.85	3.22	3.11
MSTRG.8700.1	1	1.71	1.42	0.69	0.3	0.9	0.16	0.17	0.17	0.45	0.5	0.29
Pig.02926.1	2.69	3.23	3.23	2.04	2.86	2.13	45.67	2.69	3.7	1.76	3.05	1.93
Pig.05733.1	1.69	0.43	0.6	2.85	0.79	1.96	9.18	0.29	0.72	0.1	0.17	0
Pig.02190.1	16.13	20.25	16.88	11.41	10.68	50.06	12	7.25	7.65	30.96	30.49	27.55
Pig.14385.1	1.22	1.41	0.86	0.08	1.24	0.14	1.47	2.43	2.06	2.93	2.97	2
Pig.09344.1	19.13	28.05	18.26	26.74	11.29	9.52	4.11	4.74	4.85	4.42	4.5	3.8
Pig.16516.1	10.37	9.58	9.08	4.11	2.55	10.55	6.13	4.99	5.02	7.09	10.24	8.63
Pig.02914.1	20.64	24.24	17.53	17.16	7.95	9.64	4.05	5.4	3.18	4.79	5.26	2.75
Pig.00063.1	1.65	1.72	1.25	1.79	0.81	1.59	0.92	0.81	0.41	0.95	1.47	0.74
Pig.16953.1	28.11	31.49	23.34	23.35	11.89	19.31	17.4	15.3	13.73	27.97	25.48	23.2
Pig.05640.1	3.23	3.24	2.91	2.74	1.92	6.66	1.47	1.29	1.29	2.68	2.46	2.06
Pig.06457.1	8.73	10.37	5.96	10.76	2.8	5.87	1.92	1.78	1.52	1.15	4.1	1.37
Pig.00557.1	5.35	5.76	4.74	4.35	3.11	12.94	3.77	2.69	2.79	5.67	5.97	5.54
Pig.03494.1	1.31	1.32	1.34	1.65	1.11	4.82	1.16	0.91	0.74	1.49	2.04	1.5
Pig.03819.1	25.38	24.61	24.49	22.71	6.06	56.03	12.24	14.13	11.89	30.03	26.01	15.13
Pig.11544.1	2.68	2.35	3.41	2.01	1.1	2.27	1.09	1.09	1.08	1.74	1.92	1.3
Pig.08221.1	6349.54	5370.37	3365.2	2655.89	2987	4705.99	555.55	449.11	1462.53	536.5	700.39	1018.22
Pig.00377.1	5.43	4.1	6.64	6.3	3.08	8.22	4.37	3.02	2.82	4.44	4.66	4.47
Pig.10444.1	1.05	2	1.14	1.19	0.61	0.83	0.86	0.5	0.27	0.49	0.52	0.51
Pig.14991.1	5.78	5.83	4.49	6.05	4.13	7.52	4.09	2.24	2.01	4.39	3.97	3.73
Pig.11930.1	9.27	5.73	12.49	10.6	10.94	16.19	8.82	5.48	5.25	5.38	5.82	7.68
Pig.04314.1	17.82	17.6	12.67	17.75	9.98	14.56	8.97	7.66	5.89	8.21	7.66	8.31
MSTRG.42408.2	1201.92	1253.31	1302.06	900.83	651.35	6766.02	1081.3	905.51	1120.96	1324.23	1080.32	1577.81
Pig.05028.1	10.26	10.16	10.22	4.58	3.42	10.02	3.31	2.66	3.1	4.53	6.13	4.89
Pig.14193.1	6.29	8.03	5.99	6.98	6.85	13.26	7.4	6.93	5.6	8.72	8.47	7.72
Pig.14715.1	4.75	4.59	4.69	2.55	3.07	7.72	6.92	2.65	2.04	6.15	5.57	4.49
Pig.03517.1	2.23	2.61	1.38	1.19	0.96	2.47	1.31	0.95	0.57	2.02	1.76	1.42
Pig.20483.1	16.36	15.16	15.63	20.53	14.49	18.97	22.84	17.27	21.98	20.73	21.6	19.65
Pig.14977.1	1.32	1.18	1.94	2.43	0.66	7.44	2.99	1.6	1.25	4.03	3.56	4.13
Pig.11946.1	0.67	0.78	0.84	0.26	0.39	1.08	0.69	0.61	0.59	1.47	0.87	1.03
Pig.17029.1	2.69	2.03	2.12	2.51	3.34	2.9	2.42	1.76	1.65	2.03	2.01	2.12
Pig.08176.1	9.27	7.56	7.91	10.6	6.82	4.1	2.47	3.68	2.74	4.35	5.59	2.96
Pig.00651.1	33.27	40.51	39.15	49.79	13.06	20.1	8.97	9.99	8.7	12.46	18.49	10.07
Pig.17152.1	5.16	3.58	5.25	5.82	3.64	18.81	11.5	5.49	8.25	11.21	13.82	8.79
Pig.14241.1	2.62	3.12	3.83	5.12	2.61	5.97	6.81	7.18	7.79	5.45	5.01	7.03
Pig.11756.1	1.06	0.92	1.3	1.45	0.48	1.15	0.78	0.83	0.54	0.87	1.51	0.51
Pig.01133.1	32.44	37.84	40.29	28.84	16.74	100.58	26.07	18.37	7.84	51.08	37.41	22.42
Pig.02286.1	0.54	0.75	0.34	0.75	0.3	2.13	0.64	0.28	0.12	0.41	0.54	0.69
Pig.12889.1	4.62	4.45	4.03	4.39	3.18	6.11	5.86	3.75	4.97	4.76	6.48	5.53
Pig.08140.1	0.49	0.57	0.15	0.43	0.11	3.1	0.98	0.51	0.23	0.14	0.49	0.32
Pig.23451.1	1.71	1.04	1.05	0.86	0.3	1.8	1.17	0.77	0.63	2	0.93	0.99
Pig.08308.1	11.78	14.4	14.22	16.86	6.86	10.34	4.53	3.59	3.7	2.81	3.23	2.77
Pig.10676.1	1.47	2.14	2.26	1.69	0.32	2.27	0.66	0.77	0.49	0.7	1.02	0.52
Pig.16866.1	6.39	8.5	6.73	5.65	3.02	7.22	2.83	2.55	2.28	4.16	5.61	3.54
Pig.01511.1	6.6	7.53	7.82	5.59	4.4	11.18	4.96	4.17	4.04	9.91	8.39	8.66
MSTRG.13500.1	52.04	73.92	69.3	39.13	65.93	80.87	20.2	24.2	33.11	59.65	64.17	80.56
MSTRG.20566.1	0.99	1.01	1.46	0.95	1.17	2.04	1.36	1.28	1.31	1.96	0.91	1.25
MSTRG.42055.1	2.39	3.18	1.78	1.58	3.4	12.19	1.06	2.07	1.16	4.52	2.08	3.32
MSTRG.42055.2	3.12	4.15	2.91	3.11	3.99	8.94	3.43	2.52	1.76	4.67	6.01	3.71
Pig.12163.1	6.78	6.92	5.47	4.08	3.18	7.73	3.2	2.67	3.34	4.78	4.71	5.79
Pig.06782.1	4.04	2.74	1.75	3.04	0.61	2.1	0.87	0.55	0.35	0.27	1.15	1.11
Pig.07084.1	26.35	25.53	24.6	12.03	10.19	31.82	8.18	7.92	8.5	7.68	7.6	13.7
Pig.17027.1	0.7	0.64	0.89	0.42	0.3	0.41	1.27	0.77	0.99	0.52	0.94	0.66
Pig.10826.1	68.64	73.58	40.89	34.43	30.21	19.79	12.65	8.96	6.29	27.56	33.39	11.44
Pig.08178.1	2.27	3.33	3.05	4.12	2.49	5.75	4.24	2.12	1.49	7.37	6.96	3.76
Pig.12569.1	6.94	9.09	7.21	6.15	5.68	10.2	3.73	3.12	3.91	7.62	8.91	7.05
Pig.11425.1	2.81	1.85	1.79	2.39	1.16	4.48	5.32	3.25	3.82	7.15	4.23	5.3
Pig.07942.1	3.01	2.98	2.53	3.01	1.99	2.16	2.83	1.42	1.14	1.88	1.59	1.93
Pig.20033.1	6.66	3.86	3.92	5.42	2.19	5.74	8.63	6.75	7.3	17.87	16.29	11.28
Pig.04288.1	5.73	7.15	4.73	8.71	7	5.03	4.06	5.46	4.89	6.11	4.15	3.86
Pig.04049.1	5.56	6.6	5.2	3.63	3.1	4.94	1.45	1.34	1.23	2.4	2.87	2.25
Pig.03339.1	5.27	6.3	5.7	7.4	5.55	13.36	11.96	6.43	8.77	11	10.57	8.23
MSTRG.11105.4	389.15	531.48	433.76	455.82	243.43	127.22	71.77	95.05	52.47	182.51	187.11	107.52
MSTRG.11105.1	13.69	13.59	8.75	13.02	5.19	6.85	13.79	4.66	3.06	10.01	8.06	3.69
Pig.12225.1	0.51	0.64	0.95	0.54	0.8	1.45	1.58	0.82	0.85	0.95	0.79	0.96
Pig.07791.1	11.09	12.7	11.05	10.55	5.3	11.57	3.96	3.85	4.37	8.01	8.98	6.07
Pig.01733.1	0.45	0.76	0.64	0.82	0.62	1.43	1.06	0.75	0.68	1.52	1.18	1.73
Pig.07387.1	8.22	9.15	6.08	7.14	7.44	5.77	15.77	6.37	6.62	10.23	10.61	8.49
Pig.12410.1	29.29	32.27	32.04	10.03	5.55	17.54	5.26	4.22	2.9	3.71	5.3	4
MSTRG.12046.2	125.69	163	132.45	153.77	61.36	94.57	24.61	29.87	19.46	30.23	31.31	15.87
Pig.01059.1	11.49	11.76	9.51	8.9	5.47	7.86	7.54	5.96	3.83	10.19	9.24	11.83
Pig.08521.1	1.99	1.54	1.33	3.31	1.09	1.57	2.87	3.11	3.47	2.15	1.14	2.46
Pig.11436.1	0.8	0.71	0.81	0.89	0	1.36	1.04	0.92	2.24	1.14	1.28	0.84
Pig.07338.1	0.93	0.7	3.49	1.43	1.95	3.94	1.12	0.91	1.01	1.54	1.33	1.37
Pig.15008.1	2.02	1.93	1.65	3.24	2.18	3.32	4.02	2.1	2.99	4.71	4.4	4.61
Pig.13241.1	38.82	43.19	40.82	45.9	18.39	38.61	13.81	14.47	13.24	25.99	20.4	26.36
Pig.19872.1	3.19	2.64	2.7	3.86	1.96	0.33	4.45	4.13	3.04	1.44	0.83	2
MSTRG.37104.2	12.77	13.18	13.42	29.12	38.47	13.26	3.29	4.9	4.69	6.95	10.24	9.01
MSTRG.41880.1	258.23	192.34	203.85	345.48	162.27	293.11	312.29	310.03	363.99	362.4	360.84	230.79
Pig.20937.1	5.97	7.18	5.42	8.22	4.91	3.42	5.11	6.56	4.54	4.52	5.05	4.39
Pig.08092.1	11.82	10.78	6.54	6.82	2.98	5.69	2.04	1.45	1.22	2.87	2.78	1.69
Pig.22754.1	0.58	2.01	0.89	0.77	0	0.7	0.97	0.33	0.3	1.41	0	0.43
MSTRG.34597.3	11.41	14.29	15.22	5.67	4.34	17.38	6.85	4.88	5.22	8.6	7.72	9.39
Pig.13255.1	5.6	8.13	1.66	2.46	2	3.13	7.14	1.76	2.9	2.35	2.24	3.98
Pig.13207.1	1.37	2.05	2.34	0.21	1.01	0.47	0.3	0.2	0.24	0.36	0.63	0.3
Pig.16111.1	32.55	31.35	33.91	42.87	29.06	66.57	47.71	45.36	65.75	47.73	49.16	62.58
Pig.17615.1	18.41	11.18	10.02	20.41	12.18	5.91	25.42	21.14	29.38	22.84	19.85	21.95
MSTRG.35001.6	2.74	0.67	1.74	0.89	0.65	0	2.83	2.65	2.49	2.92	4.17	3.31
MSTRG.35001.3	1.96	2.87	1.97	0.99	0.41	2.81	0.92	0.82	0.4	0.72	0.61	0.78
Pig.21956.1	1.79	1.57	1.74	0.93	0.76	1.74	2.05	1.36	1.21	3.57	3.17	2.87
Pig.10040.1	34.99	39.06	25.44	23.58	9.46	38.71	17.17	19.01	14.3	27.62	34.26	39.42
Pig.09365.1	3.34	2.03	1.7	7.6	5.48	0.82	4.37	3.12	1.32	2.89	2.79	4.12
Pig.10008.1	10.19	9.84	12.22	12.92	9.97	14.38	10.24	8.53	7.21	13.57	14.27	14.98
Pig.00554.1	9.02	8.44	6.79	8.33	5.52	21.93	6.05	4.79	5.82	10.32	10.5	8.07
Pig.08621.1	6.43	5.65	8.02	4.97	2.88	7.97	5.85	4.57	4.06	7.03	8.07	8.61
Pig.15540.1	3.64	3.57	3.41	2.14	2.01	5.6	2.48	1.83	2.49	4.24	4.48	3.86
Pig.14132.1	0.24	0.19	0.22	0.66	1.1	0.99	0.95	0.42	0.28	2.85	3.05	0.81
Pig.19582.1	9.98	9.82	8.79	3.99	3.27	5.51	3.75	2.34	4.84	3.57	3.95	7.42
Pig.06432.1	4.66	3.44	4.57	5.27	5.18	17.28	8.75	6.87	6.44	16.76	15.36	15.19
Pig.00850.1	4.71	5.75	5.4	5.28	4	7.53	2.66	2.21	2.05	2.49	3.78	1.86
Pig.13476.1	3.51	2.48	1.89	1.6	1.35	3.88	3.14	1.7	2.06	4.75	4.59	4.11
MSTRG.3751.1	25.57	31.16	30.03	19.35	24.2	36	22.8	19.92	19.56	32.8	30.33	34.92
Pig.16526.1	1.74	1.81	2.18	2	1.65	1.24	1.8	1.18	0.83	1.59	0.73	1.19
Pig.06841.1	3.05	2.45	1.98	3.18	2.02	2.44	3.91	2.02	2.23	2.58	2.87	2.14
Pig.12197.1	20.48	10.77	13.44	16.59	7.7	19.18	12.07	13.25	8.7	18.08	24.46	20.73
Pig.01614.1	27.6	20.59	9.29	45.37	7.08	38.04	29.73	57.92	33.17	58.61	39.06	22.2
Pig.05265.1	2.45	2.39	0.79	1.19	1.36	3.32	9.41	1.11	1.27	2.39	2	1.07
Pig.18012.1	10.17	10.75	15.25	6.86	5.29	37.67	4.33	4.44	3.73	10.55	8.2	8.04
Pig.18103.1	2.67	3.42	1.07	2.54	1.47	4.19	2.27	1.36	1.06	0.61	1.86	2.33
Pig.12446.1	40.01	44.99	36.8	40.81	22.76	34.6	11.09	10.77	9.51	15.08	16.28	14.27
Pig.08935.1	0.73	0.83	0.85	1.5	1.44	0.87	0.46	0.55	0.33	0.56	0.62	0.37
Pig.22020.1	8.3	7.09	5.4	9.7	5.62	10.05	6.63	6.72	7.08	6.43	6.91	6.19
Pig.01310.1	3.4	2.45	2.88	3.65	3.01	4.08	4.33	3.57	3.69	3.75	3.9	3.54
Pig.02216.1	10.47	10.28	9.09	8.38	4.84	22.61	13.93	14.64	18.55	22.46	18.33	16.41
Pig.10899.1	31.96	42.24	42.48	21.68	11.52	53.89	8.65	10.76	7.83	17.03	20.5	9.37
Pig.14549.1	0	0.06	0.57	0.05	0.18	3.01	0.07	0.43	0.28	0.72	0.85	0.36
Pig.08347.1	1.41	0.95	1.84	1.61	2.05	2.96	3.14	1.68	1.82	1.96	1.55	2.55
Pig.08256.1	59.8	61.66	48.73	27.88	19.06	47.04	13.24	13.76	11.04	17.72	22.43	13.36
MSTRG.41408.1	2.38	2.64	2.7	0.91	1.06	1.96	0.32	0.43	0.32	0.89	0.56	0.44
Pig.22056.1	3.76	3.78	4.11	2.64	1.16	8.6	4.91	2.58	3.64	3.33	5.12	3.67
Pig.12745.1	6.67	7.27	7.61	8.2	4.26	11.5	5.78	4.28	4.04	6.51	6.62	3.73
Pig.02549.1	10.65	11.62	15.12	6.27	6.16	17.86	6.6	5.13	4.62	8.42	9.58	8.32
Pig.10183.1	1.37	2.01	2.5	0.75	1.61	4.75	1.59	1.51	0.79	2.58	2.52	2.11
MSTRG.35329.1	43.31	46.31	26.17	50.28	7.15	129.08	48.21	19.76	22.43	58.54	77.36	60.9
Pig.09204.1	5.12	4.46	6.34	2.82	0.3	7.32	4.46	3.28	6.63	14.98	4.71	6.22
Pig.19953.1	1.63	1.43	0.89	1.29	0.83	1.9	2.43	2.45	3.64	3.35	2.89	4.26
MSTRG.42445.1	3.23	3.07	2.2	1.18	1.29	2.59	1.1	1.15	0.76	1.23	1.01	0.86
Pig.03449.1	16.57	21.44	17.02	20.16	12.7	29.93	9.34	9.96	7.32	11.75	13.34	8.34
MSTRG.4855.1	286.75	234.85	242.91	288.43	225.29	172.17	245.73	203.28	190.04	231.52	212.64	204.88
MSTRG.24761.1	15.52	11.5	15.9	7.46	5.07	15.87	9.97	8.72	6.29	12.43	12.27	12.14
Pig.01797.1	13.32	13.61	11.75	21.35	15.45	4.64	7.39	5.84	4.05	5.26	4.87	4.47
Pig.19227.1	10.94	9.25	9.07	10.78	10.25	12.08	10.58	8.83	9.51	10.81	11.78	9.14
Pig.00332.1	0.82	1.27	0.7	2.25	0.48	1.45	1.57	0.56	0.87	1.43	1.39	1.3
Pig.18361.1	36.08	37.83	3.04	4.45	32.58	13.76	10.63	65.44	30.51	62.29	37.74	42.21
Pig.02555.1	9.43	7.71	8.07	8.72	6.41	10.61	11.09	10.85	12.3	9.73	7.45	7.43
Pig.17720.1	3.67	5.64	7.41	2.13	4.39	10.03	24.89	14.01	21.03	27.92	34.82	41.15
Pig.16851.1	0.83	0.7	0.69	1.25	0.6	1.14	1.24	0.86	1.18	0.84	0.63	0.67
Pig.15790.1	4.14	2.91	3.86	2.1	1.15	5.26	3.95	3.11	3.36	4.9	5.65	6.44
MSTRG.30564.1	142.52	116.36	77.12	20.99	9.1	19.4	14.13	8.77	39.93	11.42	23.27	10.62
MSTRG.25666.1	1.54	2.63	1.66	1.35	1.59	2.31	1.19	0.87	0.74	1.66	1.61	1.23
MSTRG.14170.1	3.46	3.41	2.39	1.23	1.36	3.09	1.69	1.57	1.11	1.87	1.62	1.3
Pig.21246.1	10.77	12.08	13.46	13.44	10.65	16.08	11.29	9.56	14.79	12.08	10.18	17.5
Pig.20857.1	121.31	108.92	97.29	159.57	144.98	133.85	161.49	106.95	135.44	164.55	186.4	124.07
Pig.13065.1	2.42	1.74	2.58	1.45	0.57	10.16	4.4	1.92	2.84	4.06	4.13	3.94
Pig.07168.1	3.06	1.95	2.01	1.49	0.82	7.87	3.67	1.44	1.44	3.61	2.56	3.27
Pig.04349.1	1.38	1.55	1.31	1.55	0.82	2.48	1.99	1.28	0.95	3.13	2.54	1.91
Pig.05612.1	7.57	8.17	9.4	9.67	4.42	13.48	6.41	4.68	2.79	7.34	6.02	5.14
Pig.04183.1	1.21	1.24	1.07	0.73	0.57	1.03	0.13	0.08	0.08	0.14	0.26	0.04
Pig.07294.1	2.79	3.03	2.66	2.29	2.11	4.71	2.42	1.49	1.25	2.99	3.64	2.41
Pig.07377.1	1.88	2.23	2.38	2.74	2.25	2.25	3.47	2.47	2.13	2.92	2.8	1.9
Pig.07406.1	0.9	0.75	0.75	1.36	0.48	3.33	2.04	1.04	0.99	2.16	1.33	2.1
Pig.16518.1	215.05	250.69	300.23	134.43	144.35	309.97	146.79	115.93	174.45	286.67	348.13	316.79
MSTRG.25718.1	1.79	1.97	2.45	1.98	1.13	3.97	0.15	0.21	0	0.62	0.72	0
Pig.06101.1	16.48	17.22	15.54	17.52	12.01	17.35	8.72	6.4	5.01	12.41	12.81	8.14
Pig.16755.1	32.69	32.21	28.13	30.39	24.37	29.9	19.88	16.91	21.48	34.23	33.2	25.02
Pig.21396.1	13.56	12.47	21.66	22.13	11.62	57.39	16.71	11.85	11.86	27.96	18.47	48.37
Pig.00777.1	19.31	20.09	16.8	19.6	13.45	20.56	9.12	7.76	8.49	16.37	18.79	15.7
Pig.01427.1	6.19	7.92	5.11	4.11	3.32	13.91	4.58	2.37	2.08	7.7	6.7	6.14
MSTRG.1757.1	284.77	221.67	336.57	396.18	214.27	478.11	491.35	250.78	286.87	538.26	567.44	279.29
Pig.10528.1	4.25	4.63	4.47	3.53	3.56	8.95	3.59	3.12	2.45	6.38	5.89	5.11
Pig.19049.1	1.84	1.55	1.17	4.37	3.78	3.14	2.22	2.43	1.46	3.36	1.52	2.25
MSTRG.38206.1	14.15	16.6	10.18	4.71	3.25	4.76	1.15	1.03	0.93	1.44	1.66	1.27
Pig.23735.1	0.65	0.24	0	0.1	0.17	0.26	17.26	0	0	0.15	0.36	0
MSTRG.24158.1	9.36	11.55	6.29	4.2	3.53	11.64	1.74	2.38	1.82	3.26	3.69	1.6
Pig.21122.1	33.92	36.38	28.95	41.86	34.87	29.84	49.05	39.28	49.41	41.54	45.44	39.09
MSTRG.10584.1	2.69	3.48	1.89	0	1.59	3.07	2.2	2.04	0.97	2.48	3.39	0.59
Pig.07624.1	4.65	4.18	2.76	3.68	2.02	4.76	2.9	2.61	2.45	5.3	5.71	3.48
Pig.08070.1	190.16	146.04	176.03	288.02	75.3	174.42	158.28	190.44	218.53	180.02	147.07	96.79
Pig.06714.1	1.8	1.92	2.86	3.6	1.64	5.14	2.83	1.74	2	3.58	2.98	2.06
MSTRG.2977.1	2.22	1.22	1.52	0.83	0.54	2.04	1.17	1.06	0.94	0.81	0.62	1.18
Pig.08622.1	46.27	48.73	44.9	44.38	42.61	36.59	40	38.03	36.19	42.78	42.28	52.76
Pig.07838.1	11.6	7.06	11.84	7.94	4.54	12.18	4.32	5.46	8.82	8.61	7.1	6.15
Pig.19581.1	28.28	27.67	28.24	15.52	7.45	39.51	11.1	6.4	16.5	17.91	15.49	25.09
MSTRG.18525.2	12.58	12.4	14.06	15.77	9.54	26.62	4.8	9.53	4.98	14.11	14.15	10.08
Pig.20084.1	3.18	2.83	1.62	1.77	2.85	3.26	10.76	1.27	1.16	4.69	3.5	4.25
Pig.00688.1	7.3	13.93	11.39	7.35	2.59	7.45	1.3	1.49	1.77	3.22	2.98	1.34
Pig.19400.1	1.99	2.29	2.76	1.75	1.58	2.55	2.01	1.76	1.3	2.28	2.53	1.94
Pig.22884.1	2.74	1.49	1.96	1.9	1.51	3.91	1.99	3.18	3	3.7	4.4	7.03
Pig.03844.1	4.19	5.63	5.36	2.81	1.44	5.06	1.07	1.21	1.02	1.44	2.45	1.2
Pig.03203.1	1.54	1.22	0.54	2.13	1.56	0.05	1.09	1.08	0.66	0.75	0.57	0.7
Pig.09153.1	5.49	4.79	6.17	3.01	1.75	8.63	5.16	4.01	5.43	6.64	5.53	7.15
Pig.03312.1	10.14	9.26	8.68	9.5	5.51	41.25	18.33	12.55	11.96	22.2	21.05	18.14
Pig.19132.1	11.05	8.79	8.68	9.19	5.66	17.75	12.97	7.64	10.61	18.56	16.94	15.33
Pig.11495.1	0.4	0.36	0.4	0.42	0.71	0.93	1.64	0.53	1.6	0.46	0.99	0.73
Pig.20847.1	9.57	9.64	8.7	8.87	5.53	7.19	9.11	7.16	6.64	10.6	6.67	9.25
Pig.07802.1	4.11	4.04	4.89	3.51	2.23	6.34	2.19	1.78	1.56	2.16	2.57	2.09
Pig.20972.1	12.74	13.37	13.37	14.57	11.47	35.7	9.39	7.62	7.67	17.42	14.05	10.15
Pig.08948.1	0.34	0.25	0.74	1.18	0.88	0.94	1.23	1.62	2.81	1.92	2.31	2.5
Pig.00963.1	1.93	1.27	3.15	0	0	3.9	0	0	0.42	0	0	0
Pig.02715.1	0	0.05	0.09	0.43	0.15	0.33	0.34	0.39	0.43	1.06	1.3	0.75
Pig.17233.1	2.96	3.16	2.67	1.49	1.43	8.44	3.31	2.11	2.59	7.52	6.76	5.42
Pig.05078.1	83.77	73.48	90.09	159.96	185.47	5.17	101.5	142.02	82.62	220.83	216.25	129.47
Pig.14485.1	0.2	0.3	0.36	0.36	0.49	0.94	0.79	0.39	0.66	1.73	1.07	2.11
Pig.16581.1	1.85	0.69	0.64	3.71	2.04	3.96	4.33	1.37	1.12	2.7	2.99	1.38
Pig.07533.1	8.62	11.09	10	15.67	6.49	7.43	1.18	3.03	1.65	2.87	2.67	1.16
Pig.05793.1	20.1	16.73	13.21	17.57	11.51	30.9	12.15	9.09	8.58	12.59	13.75	11.7
Pig.09871.1	1.72	1.59	1.35	2.12	1.48	0.75	0.96	1.15	0.98	1.65	1.24	0.91
Pig.06536.1	1.75	2.57	2.12	1.57	1.16	0.5	1.11	1.31	0.72	1.25	1.72	1.05
Pig.09996.1	3.97	3.71	4.55	1.81	5.23	9.56	2.2	1.45	1.14	4.18	3.17	2.39
Pig.08570.1	21.78	19.24	17.66	20.5	19.19	13.55	23.44	18.34	22.21	17.7	21.38	21.47
Pig.16602.1	0.82	1.39	2.43	1.34	0.59	6.76	0.43	0.74	0.65	0.7	1.22	0.65
Pig.07523.1	5.53	7.76	4	4.98	1.46	4.08	0.52	0.66	0.48	0.93	1	0.43
MSTRG.18892.1	78.22	79.61	73.15	147.7	72.82	124.67	94.15	78.87	99.9	114.55	106.03	101.09
MSTRG.18892.2	60.85	53.3	50.36	80.34	26.24	42.36	61.26	36.52	24.93	18.58	16.35	20.38
Pig.19954.1	3.64	3.88	1.98	5.83	2.22	13.83	4.67	2.63	4.71	6.5	7.65	6.54
Pig.09207.1	5.8	7.05	7.13	4.47	7.27	12.34	4.05	3.41	3.34	6.65	7.22	8.27
Pig.08717.1	116.16	181.52	137.3	126.84	53.3	109.94	19.52	19.54	17.22	22.48	28.1	18.71
Pig.00589.1	19.38	25.29	18.83	2.56	1.22	18.21	3.25	1.99	2.76	6.6	8.37	3.72
Pig.02000.1	2.33	2.33	2.48	2.75	1.35	2.01	1.13	0.86	1.02	1.6	0.89	1.16
Pig.19837.1	5.54	5.21	4.97	7.72	3.02	7.66	11.58	7.22	8.28	5.53	6.78	5.17
Pig.08674.1	1.16	1.31	1.09	0.57	1.27	2.55	1.13	1	0.71	1.15	1.22	0.86
Pig.19094.1	0.35	0.53	0.44	0.47	0.74	2.01	0.37	0.15	0.32	0.55	0.57	0.51
Pig.15494.1	45.09	48.53	36.33	56.59	31	42.45	41.26	35.79	45.36	60.32	59.75	49.34
Pig.14026.1	5.78	4.74	4.66	6.33	6.35	4.22	6.89	7.46	6.75	9.56	7.54	4.49
Pig.09066.1	16.43	18.58	14.3	14.46	11.08	10.09	12.38	21.95	14.54	26.57	20.54	25.31
Pig.09661.1	0.41	0.39	0.36	0.89	0.03	1.32	0.77	0.42	0.52	1.58	1	0.95
Pig.18362.1	12.9	15.44	13.53	12.49	6.89	19.77	2.42	2.19	2.17	3.14	3.66	1.88
Pig.13869.1	0.85	1.04	1.74	0.52	1.08	1	0.32	0.28	0.1	0.37	0.33	0.1
Pig.17723.1	33.75	43.52	37	27.65	22.79	37.67	10.25	11.84	8.98	18.43	18.97	16.45
Pig.14050.1	97.7	82.61	71.31	93.71	81.44	78.2	87.22	79.4	88	103.27	98.64	113.09
Pig.15453.1	3.4	3.29	3.3	4.4	3.28	5.15	2.49	2.19	2.71	4.39	3.27	2.97
Pig.04386.1	11.82	15.15	11.51	11.39	7.59	14.27	3.03	3.74	3.02	6.18	7.27	3.91
Pig.18461.1	49.71	46.48	58.77	49.41	39.14	74.93	58.69	39.64	52.04	65.15	55.96	65.39
Pig.20920.1	8.66	8.49	8.94	8.62	7.02	16.79	7.93	7.96	10.2	11.59	10.2	13.36
Pig.18079.1	91.23	78.85	92.82	158.81	100.01	88.85	181.9	161.58	152.21	128.14	120.67	130.38
Pig.14678.1	6.36	7.46	10.77	5.39	7.02	10.51	5.35	5.37	6.08	6.56	5.61	8.3
Pig.20218.1	6.09	7.46	6.63	4.55	1.9	7.45	1.38	1.53	1.36	2.16	2.86	1.56
Pig.03498.1	19.22	27.49	22.8	9.04	4.23	43.96	7.7	4.57	5.97	11.09	13.79	6.6
MSTRG.32406.2	30.88	31	27.98	18.46	10.54	30.7	17.27	18.63	17.84	18.65	12.9	27.33
Pig.22513.1	2.14	3.61	0.84	0.27	0.61	1.27	0.29	0.22	0.33	0.97	1.03	0.78
Pig.04597.1	1.57	1.08	1.68	0.58	0.26	3.45	0.69	1.14	1.73	1.54	2.04	2.77
Pig.15148.1	6.92	7.62	5.71	7.68	4.37	12.94	2.95	2.65	2.01	4.13	3.67	2.89
Pig.07401.1	15.47	14.08	7.57	2.78	2.53	4.77	4.48	5.34	5.5	5.43	10.2	8.44
Pig.10743.1	8.92	7.32	5.77	14.71	6.51	7.72	8.1	6.54	11.62	8.82	7.06	3.96
Pig.22530.1	0.44	0.48	0.78	0.86	0.34	0.69	0.72	0.37	0.62	1.4	1.08	0.8
Pig.03061.1	16.03	16.71	19.32	16.28	11.46	25.11	9.43	7.62	7.43	15.43	17.16	12.31
Pig.19637.1	3.08	2.78	2.23	2.73	2.54	3.43	2.05	1.11	0.71	1.93	2.39	2.32
MSTRG.40373.2	154.78	156.57	151.36	196.26	90.49	164.73	92.39	83.6	73.02	159.59	159.82	137.78
Pig.02266.1	52.27	63.15	67.83	35.59	32.55	8.71	2.63	5.11	3.52	2.21	1.72	1.24
Pig.13682.1	0.47	0.26	0.33	0.34	0.25	0.77	1.96	1.01	0.57	0.33	0.18	0.38
Pig.09552.1	1.41	1.3	1.74	0.92	0.65	1.7	0.9	0.97	1.05	1.28	1.41	1.04
Pig.20731.1	12.43	12.82	6.21	12.54	8.62	3.6	6.07	8.93	6.65	13.76	13.2	28.74
Pig.11383.1	12.89	15.34	12.18	16.7	15.72	21.03	14.75	13.49	13.21	16.7	17.44	15.38
Pig.16075.1	4.57	4.03	2.05	4.67	4.71	4.11	1.81	3.5	4.45	2.01	2.48	1.53
Pig.09469.1	14.64	14.71	13.98	12.94	11.3	17.04	14.81	8.72	13.02	14.33	15.17	17.09
Pig.19351.1	10.76	13.33	14.08	23.61	20.08	12.88	15.52	14.51	15.64	16.36	15.54	14.28
Pig.18257.1	39.85	38.37	36.13	34.8	32.26	69.28	34.31	25.47	25.17	70.82	69.31	45.98
Pig.13703.1	54.35	53.72	49.86	52.85	47.56	74.19	57.12	45.88	61.58	83.43	86.04	75.55
Pig.08768.1	14.06	19.68	19	15.59	9.16	11.8	3.75	3.55	3.05	5.42	8.32	3.48
Pig.16704.1	45.16	54.65	37.1	38.78	27.25	12.32	16.81	16.54	11.95	18.76	20.22	19.21
Pig.07627.1	7.19	7.91	8.01	7.73	7.73	13.64	5.54	6.49	5.11	7.67	5.27	6.62
Pig.02588.1	5.55	6.34	5.07	6	2.39	3.97	1.12	0.89	0.96	1.45	1.97	0.82
Pig.12255.1	10.32	9.3	8.88	8.73	4.98	18.54	8.83	7.11	7	13.59	12.05	12.92
Pig.08504.1	1.51	0.95	2.23	1.44	0.82	1.43	1.02	0.85	0.59	0.75	0.89	0.6
MSTRG.15328.1	582.05	692.87	751.33	713.06	948.77	134.03	419.07	528.16	455.68	645.85	584.59	684.5
Pig.01251.1	5.82	7.48	6.62	5.53	3.26	7.92	2.39	1.81	1.69	2.89	3.56	2.2
Pig.03430.1	10.35	10.41	9.89	4.41	3.82	11.5	7.54	8.79	10.52	7.08	6.04	9.52
Pig.22143.1	12.84	12.18	9.08	12.47	8.38	14.54	20.41	14.11	17.1	15.02	14.08	15.63
Pig.13116.1	4.63	4.41	6.64	3.01	4.06	3.3	1.93	2.22	1.55	2.12	3.47	1.98
Pig.15630.1	0.71	0.31	0.42	0.45	0.44	0.67	1.39	0.57	0.94	1.93	1.11	0.99
Pig.01823.1	91.21	113.78	86.04	71.45	36.95	62.41	20.14	27.51	23.52	31.75	29.95	18.76
Pig.13030.1	3.63	4.15	3.4	5.13	1.65	8.29	9.21	4.53	5.3	12.86	14.9	9.01
Pig.05524.1	6.96	14.36	11.46	5.43	7.97	16.38	1.17	2.34	2.3	4.54	2.95	2.17
MSTRG.6959.8	9677.09	9606.55	9477.57	12031	8623.75	853.57	4181.48	7452.83	5481.1	3903.49	1856.46	5444.54
Pig.09288.1	55.64	55.89	45.83	9.18	7.52	13.71	20.72	15.91	30.96	9.46	14.6	12.27
Pig.01480.1	1.02	1.06	1.84	1.89	0.51	0.48	0.4	0.62	0.47	0.36	0.37	0.09
Pig.13783.1	4.42	3.82	3.28	3.22	1.96	10.96	3.25	2.78	2.4	7.98	8.88	6.04
Pig.17545.1	38.17	40.48	29.22	25.33	14.24	31.8	13.84	13.77	11.53	24.54	23.51	16.71
Pig.21853.1	3.26	0	3.31	2.76	5.57	0.36	4.61	3	3.83	1.51	3.36	2.4
Pig.16784.1	0.98	0.59	1.45	1.26	0.4	0.58	0.05	0	0.19	0.44	0.22	0.59
Pig.13884.1	38.59	44.39	37.18	31.32	32.9	51.91	16.56	15.33	15.09	42.36	44.84	37.14
Pig.18673.1	1.42	13.43	2.44	1.09	0	72.77	0	0	0	7.1	6.12	0
Pig.11441.1	13.8	10.92	16.76	16.22	19.34	16.25	16.2	16.04	23.74	16.93	15.44	23.91
Pig.19163.1	7.21	8	7.04	6.54	3.5	7.67	2.97	2.77	2.36	4.35	4.48	3.07
Pig.11462.1	5.24	5.31	9.82	5.59	4.87	4.15	5.15	4.11	8.55	5.03	6.65	9.3
Pig.05216.1	10.65	11.83	8.1	15.18	6.98	6.5	5.01	4.13	3.46	4.27	3.74	4.76
Pig.20037.1	1.58	1.72	1.16	1.31	1.37	1.65	2.29	1.47	1.77	3.1	2.85	2.71
Pig.05307.1	22.6	27.78	28.6	30.08	11.29	14.97	6.99	10.11	5.97	8.43	10.4	5.87
Pig.18869.1	11	12.15	11.38	5.74	4.17	8.06	4.25	4.11	5.4	7.15	8.93	7.89
Pig.08769.1	3.75	4.8	4.25	4.4	2.3	3.58	0.83	1.03	0.94	1.52	1.04	0.89
Pig.11850.1	186.19	193.67	189.55	81.48	65.48	168.28	54.08	53.88	58.78	77.9	100.62	88.05
Pig.14935.1	13.83	18.77	20.69	17.87	19	34.58	9.52	8.05	8.56	17.68	15.66	19.53
Pig.08559.1	9.5	10.69	10.9	7.04	6.53	14.13	6.57	5.66	7.94	13.11	13.6	12.89
Pig.20027.1	4.15	4.14	2.77	3.55	2.69	4.3	3.33	1.76	2.42	3.82	3.1	3.79
Pig.06741.1	23.14	31.86	27.66	23.04	13.56	21.34	3.73	5.09	3.9	8.88	9.63	5.42
MSTRG.25122.1	15.71	21.47	11.96	11.87	11.64	16.78	8.9	6.57	7.07	15.75	11.34	8.55
Pig.14559.1	2.59	2.49	3.04	2.13	2.64	2.99	1.73	1.16	0.93	2.99	2.38	1.39
Pig.02422.1	3.03	2.45	2.65	2.78	1.24	5.49	1.25	1.24	1.21	2.62	2.27	1.97
Pig.06991.1	1.32	1.54	1.38	1.82	1.45	2.05	1.61	1.76	2.34	2.94	2.72	2.53
Pig.07572.1	0.99	1.13	1.03	0	1.68	2.63	0	0.54	0	0	0	1.09
Pig.17305.1	234.67	131.12	142.8	326.12	117.48	122.24	407.9	367.64	436.04	249.92	249.64	242.8
Pig.19861.1	5.97	9.36	3.07	7.75	3.44	18.37	46.47	6.94	14.07	5.22	4.95	5.67
Pig.11868.1	8.65	12.14	10.08	7.56	3.38	9.51	3.78	2.78	2.14	5.11	5.7	3.2
Pig.13456.1	105.11	96.06	62.99	30.5	17.97	59.55	53.57	26.56	52.46	38.48	58.35	56.18
Pig.17284.1	17.01	20.47	20.62	11.31	9.03	21.69	12.57	7.84	21.83	8.66	10.79	21.7
Pig.07489.1	0.58	1.1	1.48	0.19	0.08	1.3	0.69	0.52	0.26	1.15	1.27	0.19
Pig.15016.1	8.66	9.79	10.12	9.29	6.24	14.42	4.86	4.33	4	8.73	8.22	8.88
Pig.00882.1	3.73	4.13	3.61	4.24	2.37	4.89	3.73	3.48	4.34	4.63	5.06	4.07
Pig.18159.1	6.03	4.46	3.69	3.89	1.96	12.61	18.26	2.92	8.01	14.47	6.28	10.22
Pig.14011.1	4.82	4.73	3.59	3.75	3.49	7.95	8.34	3.5	4.44	5.59	7.76	6.44
Pig.04792.1	3.39	3.91	4.62	2.37	2.09	3.92	1.17	1.02	0.72	1.56	1.63	1.45
Pig.09361.1	1.27	1.22	1.44	1.32	0.38	1.54	0	0.55	0.39	0.23	0.32	0.37
Pig.02931.1	0.84	0.94	0.86	0.77	0.73	1.56	0.5	0.35	0.51	0.42	0.47	0.45
Pig.17311.1	5.55	6.1	6.21	5.66	3	7.84	5.79	5.17	7.14	6.43	6.38	4.74
Pig.08022.1	16.34	15.55	7	0.72	0.73	3.28	0.46	0.24	0.91	0.98	1.35	2.59
Pig.16129.1	1.66	0.62	0.78	1.21	1	1.34	2	1.26	1.38	1.56	1.25	1.33
MSTRG.26991.1	1.91	4.26	3.54	2.64	3.46	4.37	0.61	1.14	0.81	1.41	0.27	0.43
Pig.03183.1	32.37	40.42	37.61	33.05	20.33	39.7	14.7	12	10.2	24.13	26.85	24.7
Pig.03373.1	4.19	4.01	3.36	2.47	1.31	6.99	2.41	2.21	2.31	4.66	3.92	4.33
Pig.16944.1	2.09	2.29	2.44	2.09	1.26	3.67	2.96	2.17	1.73	3.61	3.36	3.54
Pig.05657.1	2.84	3.66	2.95	7.77	2.45	3.99	7.14	1.87	2.09	2.78	2.26	1.12
Pig.05752.1	17.56	15.07	15.15	11.87	4.81	42.02	19.51	11.76	14.63	26.77	28.82	28.88
Pig.10431.1	488.07	482.07	461.21	547.57	332.59	436.33	331.86	264.31	241.26	402.56	399.57	449.54
MSTRG.40288.1	1.47	1.89	1.45	0.73	0.9	1.86	0.46	0.54	0.39	0.67	0.58	0.38
Pig.19909.1	13.14	12.22	9.67	3.95	2.67	20.15	10.42	7.12	8.26	15.32	18.06	20.2
Pig.07027.1	24.94	32.22	34.06	14.64	8.39	24.11	4.99	4.72	4.44	7.94	8.1	6.12
Pig.06469.1	110.77	164.43	155.42	49.93	21.38	141.51	18.59	21.35	31.42	101.76	97.41	67.34
Pig.01618.1	11.24	11.5	12.36	4.2	4.11	9.51	6.8	5.51	7.12	7.05	8.21	7.47
MSTRG.42159.2	8.56	16.27	13.86	7.3	17.43	34.16	5.74	15.95	10.88	34.71	29.19	27.15
MSTRG.32794.1	2.38	3.75	3.68	1.08	1.88	5.85	0.59	0.7	0.61	1.18	1.03	0.52
Pig.04968.1	53.08	53.16	51.15	27.89	22.01	11.34	22	19.97	23.88	27.33	31.07	22.93
Pig.08765.1	14.33	15.06	12.42	11.97	9.33	35.66	7.3	5.33	3.45	10.93	12.49	9.97
Pig.08411.1	3.93	4.96	4.52	3.22	1.71	4.11	1.5	1.37	1.31	2.9	2.81	1.55
Pig.13993.1	9.44	11.09	8.97	12.21	4.82	8.57	5.57	4.78	3.47	9.43	7.68	4.22
Pig.17758.1	2.71	1.21	5.57	5.38	5.78	4.84	1.39	0.9	0.66	3.94	2.24	0.91
Pig.23164.1	3.23	3.56	2.6	2.07	1.81	9.15	2.54	2.65	2.59	5.59	6.23	7.82
Pig.13983.1	16.32	21.25	13.42	9.53	5.11	9.68	4.66	4.44	2.53	4.04	3.78	3.17
Pig.22542.1	0	0.24	0.05	0.18	0.15	0	3.36	0.32	0.08	0.37	0.14	0.27
Pig.04331.1	19.3	19.71	19.84	6.28	5.06	26.65	8.94	7.14	8.64	10.02	16.95	9.36
Pig.20732.1	0.42	0.4	0.65	0.58	0.26	0.91	1.23	0.83	0.6	1.3	0.81	0.93
Pig.10459.1	13.79	16.22	14.1	11.68	6.29	15.42	6.09	4.08	4.18	4.55	5.39	3.89
MSTRG.17732.2	3.96	4.99	2.99	2.31	2.67	1.81	17.06	1.73	2.66	3.55	3.72	6.39
Pig.02890.1	3.59	1.74	2.13	3.44	0.92	1.36	0.36	1.04	0.69	1.82	1.94	0.47
Pig.20209.1	12.14	10.09	9.78	23.01	14.87	8.97	10.5	9.83	7.77	8.09	9.76	9.56
Pig.14960.1	13.28	13.81	15.09	9.97	9.28	18.49	12.23	8.9	9.5	15.03	16.7	16.04
Pig.16418.1	3.32	3.03	2.78	3.13	2.46	5.44	5.13	2.74	3.87	3.85	3.76	5.37
Pig.02531.1	2.38	2.22	2.55	2.61	1.27	3.8	1.59	1.05	1.44	1.78	2.55	2.35
Pig.05198.1	32.91	19.79	25.02	31.23	23.89	24.69	38.39	27.3	37.88	30.83	35.21	32.58
Pig.09751.1	1.28	1.2	1.05	0.96	0.92	1.93	1.69	1.29	1.6	3.07	2.24	2.67
Pig.07886.1	118.28	137.45	103.02	60	17.1	42.65	16.57	12.44	26.84	11.96	14.69	16.67
Pig.08877.1	0.53	0.42	1.12	0.66	0.53	0.14	1.72	1.18	0.53	2.22	2.85	1.86
Pig.22126.1	1.2	1.59	1.01	2.69	4.56	3.03	1.46	1.8	0.9	2.3	1.67	2.07
Pig.12152.1	3.26	3.92	3.42	2.49	1.17	3.42	1.07	1.04	0.68	0.99	1.36	0.88
Pig.12673.1	2.55	1.89	1.99	3.22	2.42	4.92	4.84	4.24	4.97	4.91	2.69	5.09
Pig.21209.1	2.91	3.24	4.47	4.72	2.94	5.29	1.05	1.73	0.68	1.66	3.21	3.09
Pig.03246.1	7.48	6.73	5.33	4.85	5.93	8.22	10.3	5.89	7.75	10.71	10.3	11.86
Pig.12069.1	15.96	19.07	16.63	12.9	10.3	21.54	7.84	6.02	4.88	11.3	11.71	9.98
Pig.14111.1	0.48	1.13	0.88	0.22	2.41	1.32	0.62	0.05	0.34	0.45	0.57	0.79
Pig.10829.1	1.51	1.12	1.03	1.89	0.65	1.34	0.55	0.62	0.65	0.93	1.05	0.65
Pig.02519.1	2.18	1.89	1.53	2.76	1.6	2.07	1.05	0.57	1.1	2.11	2.45	2.29
Pig.14270.1	6.93	5.27	6.56	9.2	5.44	15.45	15.24	10.85	9.74	11.22	9.76	6.27
Pig.03779.1	0.43	0	0.66	0	0.69	0.53	0.42	0.25	0.66	1.7	0.58	0.75
Pig.19304.1	7.54	8.9	5.6	9.29	5.94	14.33	8.82	4.53	5.71	9.29	9.59	7.93
Pig.00398.1	1.81	1.59	1.82	1.84	1.14	1.09	0.7	0.72	0.66	1.02	1.2	1.14
MSTRG.38891.2	25.56	28.31	19.81	7.96	10.13	25.45	12.51	12.73	9.35	14.05	11.29	6.14
Pig.14596.1	10.88	8.95	7.74	6.93	6.3	15.66	18.27	10.76	12.62	16.1	17.41	14.04
MSTRG.36392.1	79	86.13	114.8	31.84	18.84	76.16	59.44	26.56	36.27	83.76	100.31	111.63
Pig.07749.1	8.41	9.08	8.19	17.58	10.3	16.06	10	5.91	8.36	12.29	8.46	12.12
MSTRG.15383.4	24.49	39.72	26.64	26.2	15.25	29.71	6.48	10.5	4.82	11.38	10.96	12.26
MSTRG.15383.3	61.88	89.38	74.65	52.07	40.27	76.5	18.99	26.62	17.27	38.66	36.8	31.16
MSTRG.15383.1	46.31	62.47	48.54	41.01	22.61	50.39	12.23	15.74	10.7	26.13	35.28	19.03
Pig.01862.1	0	0	3.75	0.29	6.15	2.07	1.64	0	0	0	0	0
Pig.07099.1	0.53	0.53	0.94	0.77	0.53	1.87	1.47	0.17	0.1	0.66	0.43	0.6
Pig.08879.1	1.82	1.7	1.93	0.37	0.23	2.95	0.66	0.09	0.17	0.75	0.5	0.22
Pig.01858.1	0.69	1.04	1.06	1	0.39	1.61	0.45	0.29	0.36	0.33	0.47	0.31
Pig.09173.1	4.61	4.45	4.33	4.91	4.14	16.59	4.55	2.39	3.91	6.85	8.02	6.77
Pig.07210.1	3.5	3.35	4.28	3.95	2.52	3.34	4.95	2.32	2.69	4.37	4.02	4.12
MSTRG.5665.2	861.18	853.82	919.17	1014.23	903.02	1223.17	1566.53	1207.85	1426.25	1161.66	974.03	1338.32
Pig.05579.1	4.35	5.18	7.05	6.87	2.8	6.24	3.83	4.31	2.79	5.81	7.45	4.5
Pig.00874.1	10.42	14.98	16.89	16.77	19.16	42.25	6.89	5.68	4.95	14.3	8.47	8.08
Pig.15734.1	7.04	7.8	6.16	4.55	2.07	5.13	2.64	1.98	2.42	2.22	2.48	1.74
Pig.15011.1	1.29	1.63	1.25	0.66	0.49	3.01	1.35	0.81	0.48	1.92	1.87	1.17
Pig.14125.1	1.89	2.13	1.52	1.91	0.69	6.98	3.39	2.37	3.08	4.4	4.89	6.02
MSTRG.29506.1	6.78	8.36	10.67	8.25	5.09	10.27	4.67	2.68	2.76	3.6	3.13	3.35
Pig.13230.1	11.62	12.63	9.32	7.38	5.23	10.78	5.01	3.59	5.11	9.32	9.64	8.64
MSTRG.17860.2	100.47	102.56	97.59	84.53	72.39	103.16	85.08	61.35	66.85	122.38	115.18	103.79
Pig.08094.1	1.92	2.04	1.92	1.52	0.95	4.61	1.01	1.05	0.74	1.59	2.11	0.72
MSTRG.28404.1	15.98	18.95	16.57	13.88	10.5	30.21	25.51	13.22	16.52	26.93	25.93	28.16
Pig.07331.1	4.68	5.26	3.12	4.05	2.6	4.88	3.41	1.49	1.32	3.04	2.56	3.16
MSTRG.19816.1	1.3	1.9	1.55	1.7	1	2.14	0.71	1.14	0.65	1.52	2.59	1.17
MSTRG.44040.1	7.89	14.71	13.63	6.17	7.91	14.55	2.42	3.85	2.32	3.8	2.56	1.48
Pig.20443.1	19.27	18.22	20.14	19.48	24.32	24.32	21.7	15.41	18.52	19.49	16.19	20.77
Pig.19847.1	3.74	2.13	3.4	2.47	3.56	3.32	4.37	3.77	4.27	6.37	6	5.04
Pig.19136.1	0.28	0.97	0.97	1.78	1.51	3.21	1.7	0.76	3.02	1.2	1.01	0.94
MSTRG.6963.1	2701.95	2497.7	2325.03	3233.88	2551.41	717.48	2579.97	3363.48	3349.77	3333.65	3237.93	2696.88
MSTRG.6963.2	12260.5	14331.4	14047	19720.8	15704.6	4373.69	14087.7	14166.7	13517.4	15668.8	15072.7	13257.8
Pig.13512.1	81.55	91.4	94.79	103.48	76.21	119.28	44.81	43.25	33.41	69.44	61.39	58.85
Pig.06017.1	4.64	2.12	2.09	0.8	1.3	2.43	1.71	1.61	0.62	1.47	1.47	1.77
Pig.13403.1	1.11	0.84	1.2	0.74	0.37	1.73	0.41	0.46	0.28	0.24	0.25	0.35
Pig.17354.1	1.96	1.56	2.18	0.88	0.96	2.34	2.81	0.88	1.56	1.97	1.52	2.03
Pig.21963.1	2.72	3.16	2.56	3.62	2.95	3.57	4.49	3.61	4.24	3.58	3.41	2.54
Pig.12802.1	1.79	2.03	2.03	1.32	0.94	2.8	0.64	0.76	0.76	1.37	1.03	1.18
Pig.07537.1	3.03	3.34	2.27	1.65	2.17	5.75	1.7	2.82	1.3	7.23	7.75	3.93
Pig.08180.1	8.06	10.85	10.13	8.55	7.98	9.66	4.15	2.73	3.46	7.37	4.92	2.14
Pig.21501.1	6.14	7.52	6.08	20.15	4.47	30.99	23.21	6.9	7.5	47.63	28.54	17.54
Pig.17366.1	1.32	1.55	1.32	0.65	0.63	1.93	2.05	1.05	1.05	1.28	2.06	1.59
Pig.01752.1	4.84	4.12	4.33	3.58	3.38	4.19	1.57	2.62	1.55	4.07	3.9	2.64
Pig.10929.1	5.46	5.38	3.94	4.72	4.64	7.57	2.31	1.85	0.97	2.89	2.64	2.35
Pig.03791.1	3.98	3.36	4.98	4.5	4.51	7.36	3.77	2.72	2.72	6.19	6.55	6.01
Pig.16894.1	2.3	1.82	3.13	1.58	0.74	6.29	2.85	1.29	1.2	2.4	2.17	1.57
Pig.19140.1	11.1	12.32	10.43	13.92	24.64	36.32	21.83	11.45	23.95	18.88	16.43	20.91
Pig.09227.1	6.34	6.92	3.5	2.32	1.62	12.75	3.03	1.74	1.67	3.68	4.21	4.53
Pig.00146.1	2.54	2.77	2.76	1.25	0.56	0.94	2.89	2.6	2.6	2.69	2.65	2.2
Pig.04448.1	3.22	3.04	1.97	4.26	4.65	3.92	2.22	2.38	1.91	3.47	4.04	4.32
Pig.00047.1	0.26	0.36	1.82	1.14	0.31	4.05	0.04	0.07	0.18	0.02	0.02	0
Pig.09046.1	3.74	5.02	4.39	6.33	3.17	11.45	5.63	2.58	3.89	4.51	5.61	6.01
Pig.18302.1	0.75	0.82	0.78	0.21	0.21	1.8	1.14	0.77	1.45	0.48	0.84	0.7
Pig.19593.1	7.74	9.33	6.84	9.48	4.97	13.46	6.99	6.18	6.59	8.6	10.06	8.9
Pig.03941.1	7.23	9.35	12.17	5.87	2.09	11.17	2.03	1.92	1.64	3.01	2.87	2.24
Pig.20189.1	19.28	22.27	21.73	12.79	9.54	23.55	6.99	6.25	6.98	14.55	15.22	13.51
Pig.10890.1	3.6	2.14	2.22	2.35	1.7	4.35	4.86	2.79	3.75	3.9	4.15	4.17
Pig.01383.1	5.26	8.04	5.03	4.83	2.25	4.73	6.04	2.76	2.76	2.53	2.51	2.6
Pig.04330.1	5.54	3.53	3.77	3.08	1.41	5.69	2.97	2.42	2.4	4.29	4.95	3.92
Pig.03565.1	7.37	6.82	5.32	9.65	4.24	6.74	6.38	4.43	3.34	6.34	7.7	5.12
Pig.03019.1	5.62	6.35	6.66	1.37	0.57	25.54	13.08	9.31	6.82	11.86	9.95	13.64
Pig.14439.1	41.39	46.27	37.8	44.33	60.61	41.23	29.91	29.85	26.97	39.5	33.02	45.43
MSTRG.43072.2	539.59	578.14	320.8	535.22	140.97	20.57	281.82	214.89	164.27	325.05	649.19	105.35
Pig.10464.1	8.01	9.21	8.83	10.19	5.31	6.24	2.55	2.41	2.56	4.5	5.26	3.31
Pig.09096.1	2.47	2.82	2.25	1.53	1.25	4.14	3.11	2.34	3.43	3.54	3.35	3.9
Pig.10927.1	1.77	1.75	1.15	0.54	0.39	1.23	1.72	0.37	0.64	0.79	0.89	0.94
Pig.20672.1	2.43	1.89	1.74	1.33	0.97	2.72	3.07	2.14	2.43	4.16	3.43	3.57
Pig.11928.1	16	11.34	15.28	12.72	9.28	39.64	16.29	8.19	12.71	20.3	19.2	18.71
Pig.06508.1	15.11	15.19	11.15	12.94	11.18	13.52	11.21	10.79	15.01	14.2	20.38	13.76
Pig.02954.1	4.94	2.87	3.96	2.47	3.05	4.11	1.57	1.71	3.36	4.05	2.68	6.54
Pig.02841.1	4.81	3.74	2.5	1.97	1.44	11.63	2.03	1.32	1.21	4.13	4.43	2.32
MSTRG.18689.1	1.91	1.68	2.25	0.96	1.22	1.82	1.58	1.56	1.6	2.36	2.66	3.86
Pig.10236.1	27.34	28.67	24.71	33.2	24.02	31.3	20.67	14.71	18	27.59	28.36	26.46
MSTRG.3146.1	5.55	8.65	5.87	19.38	11.01	22.19	6.63	5.14	5.27	12.79	9.32	10.87
Pig.11323.1	5.18	4.57	9.66	12.27	8.15	7.87	15.38	8.22	7.99	23.75	20.97	3.12
Pig.11272.1	31.02	40.77	29.03	16.75	9.55	19.78	4.35	4.7	4.87	7.34	12.76	6.41
Pig.10367.1	34.39	34.74	35.79	30.29	33.51	37.87	29.04	23.18	32.93	45.83	46.21	49.29
MSTRG.7697.2	106.32	103.58	88.82	20.01	9.76	33.08	33.35	14.38	38.92	23.59	38.05	65.97
MSTRG.40463.5	7.95	13.33	4.87	11.32	11.31	0.31	0.49	0.54	0.46	0.52	2.35	0.54
MSTRG.40463.4	1309.28	1160.59	967.95	181.55	111.35	388.89	156.55	99.86	351.34	136.77	384.37	210.6
MSTRG.40463.6	1130.38	1337.63	1239.52	284.59	187.64	435.35	191.61	110.25	295.24	192.23	352.38	300.5
MSTRG.40463.1	2501.92	2745.71	2444.25	646.76	378.19	1064.63	442.8	267.96	776.56	391.93	783.5	615.58
MSTRG.40463.2	427.58	476.46	415.77	238.01	112.96	352.51	132.35	101.62	269.98	207.18	276.55	373.25
Pig.09572.1	27.19	30.77	29.8	25.79	20.64	37.47	13.34	10.66	11.33	28.46	32.31	29.99
Pig.17965.1	8.54	8.46	4.82	5.54	6.5	8.28	7.16	7.12	6.72	11.37	7.91	10.88
MSTRG.13945.1	0.82	0.7	0.68	1.1	0.84	0.76	1.93	1.1	1.21	1.17	1.12	1.09
Pig.18237.1	5.26	6.85	7.11	5	4.86	9.54	3.34	3.14	3.45	5.83	5.08	6.93
Pig.07960.1	1.95	2.52	3.15	2.58	1.62	3.13	1.33	0.86	1.07	1.64	1.67	1.37
Pig.02611.1	1.8	3.25	3.26	2.62	1.15	3.38	1.52	1.21	0.84	2.1	2.27	0.88
Pig.16571.1	32.53	35.92	28.65	19.48	29.99	50.54	20.03	17.22	16.7	24.46	21.07	23.01
Pig.15099.1	0.4	0	0	0	0	2.02	2.83	0.9	0.24	2.89	0.82	1.36
Pig.04364.1	1.31	1.79	2.41	2.09	1.11	1.95	0.71	0.63	0.79	0.61	0.43	0.32
Pig.20327.1	6.68	7.91	7.07	4.63	4.17	11.93	4.31	3.5	4.03	7.83	8.44	8.79
Pig.12488.1	0	0.94	0	0	0	3.19	0	0	0	0	0.29	0.48
Pig.01020.1	4.45	4.1	2.43	3.37	2.21	7.5	1.5	1.71	0.87	2.34	2.24	1.64
Pig.19349.1	3.19	4.19	4.07	4.01	2.21	8.04	4.37	2.75	2.73	4.93	6.06	4.5
Pig.17188.1	10.08	12.07	8.22	12.06	7.68	9.77	9.15	7.87	8.34	11.78	13.19	9.49
Pig.09098.1	0.49	0.23	0.11	0.24	0.25	0.76	0.07	0.47	0.2	1.06	1.26	1.2
Pig.17248.1	6.94	6.82	6.54	5.69	5.79	11.48	14.11	8.22	7.88	13.94	16.58	9.9
Pig.17009.1	2.17	2.52	2.73	1.18	1.15	3.11	1.56	1.13	0.9	2.51	2.07	2.1
Pig.19607.1	2.06	2.55	3.12	2.8	3.32	3.26	3.43	2.89	4.26	3.95	2.76	5.01
MSTRG.16687.1	20.83	20.15	15.91	22.8	33.19	17.63	5.01	2.49	2.79	4.95	7.23	8.45
MSTRG.22276.3	4.01	4.36	4.2	4.05	2.85	4.14	2.71	3.95	3.27	2.89	2.81	2.27
Pig.04162.1	2.04	1.77	1.99	1.44	0.58	3.02	2.21	1.68	1.74	2.48	2.69	2.7
Pig.16716.1	4.69	5.34	7.38	1.01	0.94	2.05	4.17	4.32	9.45	5.96	8.95	13.37
Pig.09935.1	3.12	3.27	3.72	3.56	1.79	3.47	2.46	1.35	1.61	3.65	2.86	1.94
Pig.10545.1	51.7	52.33	51.68	39.81	32.32	41.99	27.59	28.48	39.64	29.86	31.52	28.28
Pig.07607.1	1.28	1.58	1.48	1.69	1.34	3.96	1.85	1.74	2.07	4.21	3.39	3.58
Pig.17162.1	35.22	34.23	27.86	36.6	22.1	83.09	38.12	48.97	34.38	94.74	111.26	37.49
Pig.08067.1	4.66	6.25	4.91	3.9	2.18	4.26	1.97	3.29	1.76	1.41	2.47	1.41
Pig.12016.1	4.32	3.77	4.63	3.27	3.09	4.67	3.62	3.42	2.86	5.63	5.65	4.72
Pig.08613.1	0.39	0.42	0.26	0	0	4.77	0	0.15	0	1.36	1.52	0.59
MSTRG.28966.1	76.66	75.79	59.95	78.34	58.97	84.71	77.1	72.16	81.52	73.04	77.75	86.75
Pig.16988.1	2.28	2.15	2.74	1.16	0.95	5.66	2.61	2.41	1.81	3	3.83	4.7
Pig.01452.1	352.2	449.97	316.49	263.84	137.5	192.63	100.12	103.27	67.16	155.56	157.06	173.06
Pig.12117.1	5.43	5.22	5.36	4.72	2.97	7.75	4.59	4.27	4.24	7.99	7.65	6.41
Pig.03867.1	6.94	5.81	4.25	5.24	5.18	5.03	4.19	2.78	3.71	3.45	4.29	3.59
Pig.11687.1	1.88	1.94	1.05	0.76	0.53	7.24	1.83	0.88	0.43	1.13	2.01	1.56
Pig.14898.1	17.65	14.04	7.44	15.24	9.54	14.68	24.14	16.18	18.82	19.17	21.52	21.53
Pig.20252.1	0.44	0.48	0.29	1.21	0.12	2.11	2.09	1.43	1.69	1.03	1.45	1.52
Pig.09439.1	3.64	2.82	2.73	4.51	1.62	3.92	3.14	1.87	1.8	3.1	3.63	2.34
Pig.05905.1	7.17	8.12	8.44	5.15	2.73	4.71	2.3	2.55	1.79	2.53	3.18	1.9
Pig.18667.1	1.87	1.89	1.53	1.07	0.94	11.76	1.34	1.16	0.8	1.57	1.85	2.03
Pig.12642.1	0.23	0.18	0.06	0.15	0.25	0.61	0.55	0.94	0.77	1.11	2.23	2.26
Pig.14521.1	78.74	84.54	78	98.81	37.45	37.55	22.51	27.67	18.09	25.87	38.24	26.2
Pig.12721.1	13.31	15.33	12.14	7.2	5.96	15.85	4.99	4.35	3.7	8	6.73	7.12
Pig.00970.1	7.32	6.82	4.12	4.99	2.76	6.13	1.53	0.93	0.68	1.29	2.59	1.29
Pig.15137.1	3.2	2.44	2.76	3.55	2.23	6.51	2.87	2.28	2.18	2.26	2.01	2.78
Pig.13404.1	2.24	1.51	1.36	1.33	1.35	6.1	4.7	1.86	3.04	7.27	7.92	3.79
MSTRG.24210.1	2.3	2.86	2.83	1.79	0.96	1.32	0.84	0.67	0.62	1.28	1.78	0.55
Pig.13787.1	5.19	7.25	5.3	7.3	3.07	6.59	2.04	1.64	1.48	2.73	4.49	1.93
Pig.12735.1	1.4	0.7	1.45	1.22	0.47	3.12	3.31	1.26	1.37	1.93	1.25	2.27
Pig.15920.1	8.43	7.63	7.2	7.41	4.68	12.39	7.71	4.76	5.58	10.16	9.54	10.5
Pig.13128.1	5.08	3.72	4.45	5.18	4.55	6.75	7.45	6.59	6.4	11.96	13.42	7.02
Pig.18677.1	21.61	27.94	21.64	25.74	12.83	23.55	5.61	5.2	5.14	8.5	7.42	5.39
Pig.11445.1	5.87	3.8	4.55	8.6	6.62	10.79	10.3	6.71	7.95	10.88	9.41	12.2
MSTRG.37382.1	235.63	189.59	208.66	237.26	161.89	169.24	222.89	253.36	246.07	210.69	180.49	196.57
Pig.21502.1	526.6	516.59	408.11	990.98	733.62	87.09	68.62	18.38	37.45	82.86	165.95	142.82
Pig.01751.1	21.19	26.3	16.03	13.11	6.81	13.06	4.69	4.36	3.42	4.59	5.62	3.07
Pig.08541.1	24.72	25.77	7.46	2.61	4.57	13.46	2.85	1.86	3.02	4.8	5.39	6.11
Pig.04708.1	4.94	3.64	4.96	4.84	1.97	3.83	2.21	1.7	2.01	2.68	2.75	2.72
Pig.07130.1	13.29	14.29	15.44	4.98	2.19	4.44	2.45	1.63	4.52	2.51	4.03	8.24
Pig.04001.1	15.88	16.5	12.35	8.66	4.78	5.66	5.8	3.36	3.36	5.39	7.17	4.6
Pig.15918.1	14.19	13.52	15.19	13.01	10.34	17.91	13.23	9.48	9.97	19.2	20.39	17.58
Pig.22636.1	1.35	1.25	0.99	0.47	0.76	3.23	1.73	1.47	1.64	3.56	6.22	4.64
MSTRG.38401.1	3.18	3.25	7.95	2.24	1.34	10.21	0.67	0.31	0.28	1.39	1.15	1.69
Pig.13150.1	2.75	2	1.05	1.44	0.51	1.72	1.1	0.6	0.71	0.92	1.21	1.89
Pig.21988.1	42.88	36.31	53.87	30.14	15.13	8.99	9.7	12.93	17.62	8.17	11.24	14.29
Pig.23180.1	3.59	4.86	4.53	4.99	3.5	9.18	5.34	4.54	4.84	8.39	7.73	7.21
Pig.19971.1	4.33	4.26	3.44	2.03	2.36	5.31	3.03	2.95	3.52	6.89	9.41	4.55
Pig.18839.1	3.26	2.34	2.43	3.55	1.38	1.55	0.73	0.91	0.51	1.31	0.79	1.03
Pig.07057.1	10.83	11.52	9.66	7.01	4.19	7.87	2.56	1.99	1.94	3.96	4.21	2.55
Pig.00564.1	2.27	2.53	2.27	1.68	0.94	5.17	2.79	1.15	1	2.43	2.83	1.84
Pig.11732.1	0.97	1.24	0.91	0.75	0.66	1.12	0.41	0.46	0.45	0.84	0.62	0.48
Pig.19524.1	5.06	5.14	4.5	4.01	2.56	7.25	5.81	2.66	5.42	6.38	6.49	7.26
MSTRG.28794.2	30.92	27.03	32.24	15.22	18.34	23.65	26.7	24.54	36.02	24.42	22.84	33.55
Pig.18343.1	4.72	5.12	5.3	3.81	3.78	6.99	4.02	3.22	3.68	6.21	5.72	5.58
Pig.09687.1	14.54	17.94	13.3	8.37	5.25	5.28	4.9	3.96	1.98	3.18	5.19	6.87
Pig.18353.1	17	17.09	16.65	17.49	10.29	64.56	19.32	11.31	19.36	30.94	23.92	29.12
Pig.06759.1	35.48	34.58	35.21	40.79	31.75	40.06	32.93	24.69	32.63	43.53	44.56	34.49
Pig.02846.1	11.15	18.69	18.78	17.21	6.63	27.94	2.59	3.22	2.63	4.36	4.02	2.75
Pig.01624.1	3.62	4.1	2.62	2.97	2.13	5.63	2.87	2.8	3.28	4.56	4.12	4.21
MSTRG.29268.1	9.64	9.57	9.78	8.69	7.75	10.31	10.27	7.84	10.64	9.73	10.01	11.73
Pig.03163.1	15.36	23.91	23.96	15.53	6.1	18.25	3.58	3.79	3.04	4.65	6.71	3.73
[truncated: 10,476 more rows]
