# Supplementary material for: Exploring the Molecular Mechanism of Skeletal Muscle Development in Ningxiang Pig by Weighted Gene Co-Expression Network Analysis
Source: Int J Mol Sci. 2024 Aug 22;25(16):9089. doi: 10.3390/ijms25169089 (PMC11354759; doi:10.3390/ijms25169089)
Supplement: Supplementary file 1 [file ijms-25-09089-s001.zip › ijms-3117345-supplementary/Table S2.xlsx]

## Sheet: Table S2
Summary table of screened transcripts by WGCNA
seq_id	module	kme	block_id
Pig.06760.1	brown	0.918251	1
Pig.14082.1	brown	0.942842	1
Pig.09497.1	turquoise	0.732095	1
Pig.19653.1	turquoise	0.934602	1
Pig.17664.1	blue	0.75305	1
Pig.09670.1	turquoise	0.866905	1
Pig.10741.1	turquoise	0.632712	1
Pig.17039.1	black	0.77956	1
Pig.03923.1	blue	0.290785	1
Pig.20725.1	brown	0.713047	1
Pig.17299.1	turquoise	0.925621	1
Pig.14981.1	turquoise	0.866194	1
Pig.19174.1	blue	0.713763	1
Pig.18263.1	turquoise	0.881513	1
Pig.04848.1	brown	0.90554	1
Pig.02500.1	turquoise	0.892383	1
Pig.08672.1	turquoise	0.70348	1
Pig.04314.1	turquoise	0.935087	1
Pig.15790.1	blue	0.884891	1
Pig.04322.1	blue	0.694632	1
Pig.09627.1	turquoise	0.514958	1
Pig.05191.1	turquoise	0.970674	1
Pig.09830.1	blue	0.744359	1
Pig.14102.1	turquoise	0.968011	1
Pig.12801.1	blue	0.722668	1
Pig.00894.1	yellow	0.832065	1
Pig.08312.1	brown	0.70596	1
Pig.02976.1	blue	0.811913	1
MSTRG.5781.2	blue	0.205254	1
Pig.14989.1	brown	0.954643	1
Pig.07381.1	turquoise	0.820148	1
Pig.14346.1	turquoise	0.570605	1
Pig.08108.1	blue	0.305749	1
Pig.05739.1	blue	0.711757	1
Pig.02891.1	turquoise	0.763364	1
Pig.05584.1	blue	0.632041	1
Pig.04318.1	brown	0.848157	1
Pig.22971.1	turquoise	0.946898	1
Pig.11305.1	turquoise	0.976468	1
Pig.02282.1	turquoise	0.90965	1
Pig.04124.1	brown	0.650099	1
Pig.20268.1	yellow	0.863342	1
Pig.08759.1	blue	0.861563	1
MSTRG.33388.1	turquoise	0.713259	1
Pig.20307.1	yellow	0.680341	1
MSTRG.27616.1	turquoise	0.91011	1
Pig.22100.1	brown	0.799939	1
Pig.19276.1	turquoise	0.570991	1
Pig.15982.1	blue	0.663935	1
MSTRG.37655.2	turquoise	0.94359	1
Pig.06566.1	brown	0.84025	1
MSTRG.37307.1	black	0.923103	1
Pig.21327.1	green	0.712079	1
Pig.17866.1	brown	0.857098	1
Pig.07002.1	turquoise	0.802039	1
Pig.19888.1	blue	0.710654	1
Pig.03522.1	brown	0.912369	1
Pig.13022.1	brown	0.825231	1
MSTRG.28723.96	turquoise	0.48154	1
MSTRG.28723.94	pink	0.767338	1
MSTRG.28723.95	grey	0.46673	1
MSTRG.28723.92	turquoise	0.584837	1
MSTRG.28723.93	pink	0.895523	1
MSTRG.35863.1	turquoise	0.880428	1
Pig.04736.1	turquoise	0.696267	1
Pig.23116.1	blue	0.832681	1
Pig.13197.1	brown	0.910871	1
Pig.17874.1	blue	0.885128	1
MSTRG.27025.1	turquoise	0.925104	1
Pig.11720.1	blue	0.616722	1
Pig.02560.1	blue	0.581726	1
Pig.19743.1	blue	0.688644	1
Pig.01496.1	blue	0.561109	1
Pig.20317.1	blue	0.305851	1
Pig.09268.1	brown	0.715967	1
MSTRG.18189.2	turquoise	0.945625	1
Pig.08478.1	turquoise	0.856437	1
Pig.01472.1	brown	0.718888	1
Pig.04872.1	turquoise	0.974039	1
Pig.14963.1	blue	0.811023	1
Pig.10492.1	blue	0.86279	1
MSTRG.7282.5	turquoise	0.728636	1
Pig.01276.1	blue	0.693897	1
Pig.17740.1	blue	0.716629	1
MSTRG.38498.1	turquoise	0.91759	1
Pig.00941.1	brown	0.732591	1
Pig.09752.1	blue	0.851588	1
Pig.12356.1	blue	0.653129	1
MSTRG.17687.1	turquoise	0.920348	1
Pig.21591.1	blue	0.756062	1
Pig.12167.1	turquoise	0.949196	1
Pig.21458.1	brown	0.40754	1
Pig.13927.1	turquoise	0.931987	1
Pig.19753.1	turquoise	0.966562	1
Pig.12871.1	blue	0.802456	1
Pig.03505.1	turquoise	0.888733	1
Pig.06336.1	blue	0.659328	1
Pig.07337.1	turquoise	0.938907	1
MSTRG.13535.2	brown	0.813961	1
Pig.03816.1	brown	0.871539	1
MSTRG.20541.1	blue	0.759331	1
Pig.05333.1	turquoise	0.8565	1
MSTRG.42059.1	turquoise	0.921307	1
Pig.17843.1	blue	0.910021	1
Pig.15451.1	turquoise	0.804511	1
Pig.15646.1	blue	0.825571	1
Pig.16334.1	blue	0.826861	1
Pig.05092.1	turquoise	0.970548	1
Pig.00954.1	turquoise	0.873531	1
Pig.11842.1	brown	0.768198	1
Pig.09034.1	blue	0.927149	1
Pig.15471.1	blue	0.964214	1
Pig.08874.1	brown	0.986715	1
Pig.06884.1	blue	0.514892	1
Pig.23278.1	turquoise	0.593053	1
Pig.15390.1	blue	0.742112	1
Pig.11198.1	yellow	0.43828	1
Pig.03466.1	magenta	0.899723	1
Pig.13943.1	brown	0.98261	1
Pig.06366.1	blue	0.913762	1
Pig.11758.1	brown	0.398633	1
Pig.18855.1	blue	0.71023	1
Pig.20007.1	brown	0.541781	1
Pig.18593.1	brown	0.89895	1
Pig.03295.1	blue	0.632361	1
Pig.07287.1	turquoise	0.717495	1
Pig.04603.1	brown	0.18007	1
Pig.00673.1	turquoise	0.914642	1
Pig.01074.1	turquoise	0.927442	1
MSTRG.22706.1	turquoise	0.698754	1
Pig.15678.1	brown	0.744106	1
Pig.03772.1	blue	0.72893	1
Pig.07263.1	turquoise	0.661314	1
Pig.15445.1	turquoise	0.843785	1
Pig.00760.1	turquoise	0.958838	1
Pig.08519.1	turquoise	0.682583	1
Pig.19339.1	blue	0.633766	1
Pig.18841.1	blue	0.883256	1
Pig.17023.1	brown	0.874924	1
Pig.02750.1	blue	0.725023	1
Pig.17856.1	blue	0.586397	1
Pig.02303.1	turquoise	0.978557	1
Pig.14977.1	blue	0.916317	1
Pig.16303.1	turquoise	0.889113	1
Pig.20844.1	green	0.896806	1
Pig.08525.1	blue	0.488119	1
Pig.23019.1	turquoise	0.983695	1
Pig.07950.1	blue	0.874701	1
Pig.19808.1	yellow	0.692981	1
Pig.07769.1	blue	0.849456	1
Pig.06318.1	yellow	0.790107	1
Pig.19588.1	blue	0.86828	1
Pig.10980.1	blue	0.948672	1
Pig.07560.1	turquoise	0.848936	1
Pig.01049.1	turquoise	0.978183	1
Pig.03716.1	brown	0.812017	1
Pig.06729.1	turquoise	0.924181	1
MSTRG.27211.1	turquoise	0.873283	1
Pig.20078.1	turquoise	0.925426	1
Pig.17266.1	turquoise	0.523957	1
Pig.02625.1	pink	0.848616	1
Pig.13926.1	turquoise	0.850343	1
Pig.17591.1	blue	0.80353	1
Pig.13205.1	blue	0.776008	1
MSTRG.19912.3	turquoise	0.630742	1
MSTRG.38088.1	turquoise	0.834381	1
Pig.21416.1	turquoise	0.621621	1
Pig.12169.1	blue	0.940809	1
MSTRG.16224.2	turquoise	0.736643	1
MSTRG.11408.1	blue	0.601274	1
Pig.22672.1	turquoise	0.72581	1
Pig.01964.1	black	0.931565	1
Pig.17258.1	blue	0.335413	1
Pig.00875.1	brown	0.830061	1
Pig.01420.1	turquoise	0.878428	1
Pig.01737.1	turquoise	0.948839	1
Pig.11264.1	turquoise	0.975928	1
MSTRG.21769.1	blue	0.567657	1
Pig.18119.1	yellow	0.765728	1
Pig.03617.1	turquoise	0.847264	1
Pig.05878.1	brown	0.928347	1
MSTRG.30515.1	turquoise	0.871663	1
MSTRG.30515.3	turquoise	0.829794	1
Pig.05923.1	turquoise	0.715246	1
Pig.07207.1	turquoise	0.979627	1
Pig.15749.1	turquoise	0.970055	1
Pig.22758.1	black	0.909204	1
Pig.17047.1	red	0.754025	1
Pig.17883.1	blue	0.600891	1
Pig.20137.1	brown	0.668157	1
Pig.06755.1	brown	0.801078	1
Pig.14005.1	blue	0.8799	1
Pig.17250.1	blue	0.832912	1
Pig.02913.1	turquoise	0.983735	1
Pig.15723.1	yellow	0.88443	1
MSTRG.8838.1	yellow	0.831341	1
Pig.13643.1	turquoise	0.511798	1
Pig.17270.1	blue	0.971863	1
Pig.09375.1	turquoise	0.967601	1
Pig.15024.1	turquoise	0.916387	1
Pig.04685.1	brown	0.631276	1
Pig.03970.1	yellow	0.880473	1
Pig.19216.1	green	0.918593	1
Pig.03208.1	blue	0.900641	1
Pig.01678.1	blue	0.629892	1
Pig.15746.1	turquoise	0.889379	1
Pig.21129.1	pink	0.629811	1
Pig.07704.1	blue	0.760042	1
Pig.08061.1	turquoise	0.884394	1
Pig.19862.1	black	0.91261	1
Pig.00651.1	turquoise	0.935082	1
Pig.20931.1	turquoise	0.755468	1
Pig.13472.1	turquoise	0.833675	1
Pig.21109.1	blue	0.936711	1
MSTRG.30709.1	turquoise	0.724646	1
Pig.02751.1	blue	0.376811	1
Pig.00301.1	brown	0.685703	1
Pig.07675.1	blue	0.399156	1
Pig.01335.1	brown	0.79686	1
Pig.13245.1	blue	0.681799	1
Pig.04952.1	turquoise	0.912573	1
Pig.16090.1	yellow	0.831726	1
Pig.14019.1	blue	0.627744	1
MSTRG.32928.2	brown	0.882548	1
Pig.05868.1	pink	0.785005	1
Pig.12757.1	brown	0.830563	1
Pig.08258.1	turquoise	0.967229	1
Pig.13146.1	blue	0.292527	1
Pig.15697.1	brown	0.913147	1
Pig.00391.1	turquoise	0.937473	1
Pig.18430.1	magenta	0.885551	1
Pig.02464.1	turquoise	0.945741	1
Pig.20102.1	turquoise	0.834658	1
Pig.00732.1	blue	0.830675	1
Pig.06851.1	blue	0.768887	1
Pig.19586.1	blue	0.557557	1
Pig.07833.1	turquoise	0.972547	1
Pig.07164.1	brown	0.874351	1
Pig.10046.1	blue	0.797961	1
Pig.20083.1	turquoise	0.934665	1
Pig.19929.1	brown	0.773649	1
Pig.02383.1	blue	0.616717	1
Pig.00681.1	brown	0.629325	1
Pig.04586.1	blue	0.898842	1
Pig.11237.1	blue	0.810817	1
Pig.08776.1	blue	0.486858	1
Pig.15954.1	brown	0.814106	1
Pig.09777.1	blue	0.873769	1
Pig.15841.1	blue	0.929061	1
Pig.02744.1	turquoise	0.95983	1
Pig.06398.1	brown	0.916301	1
Pig.18458.1	turquoise	0.575304	1
Pig.02645.1	turquoise	0.962112	1
Pig.13521.1	turquoise	0.649005	1
Pig.05134.1	brown	0.875453	1
Pig.03948.1	turquoise	0.86688	1
Pig.11600.1	turquoise	0.782977	1
Pig.17327.1	yellow	0.873209	1
Pig.05628.1	brown	0.653806	1
Pig.22002.1	turquoise	0.330348	1
MSTRG.19875.1	brown	0.43378	1
Pig.07258.1	turquoise	0.792882	1
Pig.00030.1	turquoise	0.788566	1
Pig.06845.1	blue	0.488068	1
Pig.17152.1	blue	0.90785	1
Pig.15526.1	turquoise	0.757989	1
Pig.10994.1	blue	0.756737	1
Pig.14106.1	yellow	0.852633	1
Pig.01851.1	turquoise	0.906207	1
Pig.01747.1	turquoise	0.60342	1
Pig.06785.1	turquoise	0.55729	1
Pig.12741.1	brown	0.864671	1
Pig.05687.1	blue	0.810528	1
Pig.11627.1	blue	0.951525	1
Pig.02997.1	blue	0.34963	1
Pig.17122.1	brown	0.96706	1
MSTRG.3851.1	turquoise	0.879198	1
Pig.08260.1	turquoise	0.750495	1
Pig.14982.1	brown	0.875543	1
Pig.17353.1	blue	0.486673	1
Pig.09767.1	turquoise	0.804444	1
Pig.05532.1	brown	0.915715	1
Pig.05746.1	blue	0.70319	1
Pig.13766.1	brown	0.360839	1
Pig.17770.1	turquoise	0.836154	1
Pig.13058.1	blue	0.713646	1
Pig.00279.1	brown	0.845798	1
Pig.02007.1	turquoise	0.690785	1
Pig.08653.1	turquoise	0.802511	1
Pig.00582.1	turquoise	0.715476	1
Pig.10304.1	blue	0.839345	1
Pig.05176.1	turquoise	0.487168	1
Pig.03342.1	turquoise	0.776506	1
Pig.04876.1	turquoise	0.86022	1
Pig.04891.1	yellow	0.956643	1
Pig.13277.1	blue	0.884434	1
Pig.00219.1	blue	0.727814	1
Pig.15611.1	blue	0.872713	1
MSTRG.41047.1	blue	0.424369	1
MSTRG.16631.2	turquoise	0.974262	1
Pig.03701.1	turquoise	0.804241	1
Pig.09192.1	yellow	0.882188	1
MSTRG.7456.1	blue	0.848405	1
Pig.18004.1	turquoise	0.81422	1
Pig.00796.1	turquoise	0.938828	1
Pig.02017.1	turquoise	0.973584	1
Pig.09252.1	turquoise	0.959581	1
Pig.08931.1	brown	0.885707	1
Pig.21328.1	blue	0.873069	1
Pig.05413.1	blue	0.800899	1
MSTRG.30789.1	turquoise	0.931724	1
MSTRG.20429.1	blue	0.921267	1
MSTRG.29412.10	blue	0.357661	1
Pig.16020.1	blue	0.659678	1
Pig.05570.1	turquoise	0.729835	1
Pig.08643.1	turquoise	0.6439	1
MSTRG.22576.1	blue	0.74679	1
Pig.14099.1	brown	0.371189	1
Pig.04447.1	turquoise	0.87436	1
Pig.00608.1	turquoise	0.892892	1
Pig.16893.1	yellow	0.794079	1
Pig.18697.1	blue	0.856949	1
Pig.18311.1	yellow	0.905572	1
Pig.07005.1	brown	0.890041	1
Pig.13162.1	brown	0.756728	1
Pig.01133.1	brown	0.928592	1
Pig.03685.1	brown	0.900215	1
Pig.01281.1	yellow	0.882363	1
Pig.08337.1	brown	0.659935	1
Pig.12140.1	turquoise	0.896934	1
Pig.10902.1	brown	0.894922	1
Pig.05758.1	yellow	0.637172	1
Pig.02870.1	turquoise	0.948496	1
Pig.03459.1	yellow	0.921803	1
Pig.12804.1	brown	0.666713	1
Pig.15960.1	turquoise	0.943114	1
Pig.01213.1	turquoise	0.942162	1
Pig.22954.1	red	0.500549	1
Pig.02795.1	yellow	0.838196	1
Pig.06133.1	blue	0.758477	1
Pig.04256.1	brown	0.612962	1
Pig.04523.1	turquoise	0.956448	1
Pig.13819.1	brown	0.544787	1
Pig.00634.1	brown	0.96367	1
Pig.11551.1	blue	0.720007	1
Pig.12375.1	blue	0.724333	1
Pig.19184.1	blue	0.945889	1
Pig.07430.1	turquoise	0.752537	1
Pig.13629.1	blue	0.628735	1
Pig.10893.1	turquoise	0.933653	1
Pig.05021.1	turquoise	0.973643	1
Pig.07342.1	brown	0.980294	1
Pig.09089.1	blue	0.898319	1
MSTRG.24802.1	yellow	0.898451	1
Pig.20647.1	brown	0.257532	1
Pig.19223.1	brown	0.858484	1
Pig.01933.1	brown	0.653113	1
Pig.16452.1	brown	0.631971	1
Pig.10809.1	brown	0.667574	1
Pig.14867.1	blue	0.946923	1
Pig.09228.1	blue	0.314185	1
Pig.12885.1	brown	0.907189	1
Pig.04992.1	blue	0.658128	1
Pig.17181.1	blue	0.957426	1
Pig.07715.1	turquoise	0.384355	1
MSTRG.34302.1	turquoise	0.8242	1
Pig.07565.1	turquoise	0.871087	1
Pig.12361.1	blue	0.714604	1
Pig.17425.1	blue	0.838839	1
Pig.10225.1	turquoise	0.573141	1
MSTRG.28723.90	red	0.652246	1
Pig.04777.1	brown	0.847396	1
Pig.00707.1	turquoise	0.461356	1
Pig.01308.1	brown	0.93528	1
Pig.01574.1	brown	0.879199	1
Pig.03161.1	brown	0.807175	1
Pig.12655.1	grey	-0.234859	1
Pig.14236.1	grey	0.387946	1
Pig.03911.1	blue	0.607214	1
Pig.12788.1	brown	0.835473	1
Pig.17970.1	turquoise	0.737182	1
Pig.03037.1	brown	0.836562	1
Pig.03546.1	blue	0.726338	1
Pig.06634.1	blue	0.867529	1
Pig.08149.1	turquoise	0.880996	1
Pig.18699.1	magenta	0.876654	1
Pig.17910.1	turquoise	0.96045	1
Pig.03771.1	turquoise	0.881164	1
Pig.18724.1	blue	0.681802	1
Pig.20899.1	brown	0.671966	1
Pig.20053.1	blue	0.733824	1
Pig.00988.1	turquoise	0.940251	1
Pig.11711.1	turquoise	0.6183	1
Pig.01785.1	red	0.886082	1
Pig.10231.1	black	0.929943	1
Pig.07298.1	blue	0.754194	1
Pig.00763.1	turquoise	0.98742	1
Pig.05295.1	turquoise	0.988236	1
Pig.12212.1	blue	0.748799	1
Pig.02237.1	turquoise	0.987834	1
Pig.03457.1	turquoise	0.835894	1
Pig.09475.1	yellow	0.913296	1
Pig.07973.1	blue	0.812971	1
Pig.03578.1	magenta	0.790734	1
Pig.02318.1	turquoise	0.975979	1
Pig.19059.1	brown	0.866579	1
Pig.01447.1	turquoise	0.689859	1
Pig.01884.1	black	0.894581	1
Pig.17966.1	blue	0.865433	1
Pig.16751.1	turquoise	0.876574	1
Pig.06603.1	blue	0.77723	1
Pig.08056.1	turquoise	0.935834	1
Pig.17107.1	blue	0.685322	1
Pig.21613.1	yellow	0.89791	1
Pig.04480.1	brown	0.876185	1
Pig.02227.1	blue	0.0434482	1
Pig.01009.1	brown	0.49811	1
Pig.19610.1	blue	0.416728	1
Pig.17918.1	brown	0.847902	1
Pig.12075.1	blue	0.713004	1
Pig.15663.1	pink	0.690509	1
Pig.21674.1	blue	0.915788	1
Pig.16091.1	blue	0.659101	1
Pig.09940.1	brown	0.862394	1
MSTRG.21152.1	brown	0.786901	1
Pig.01511.1	blue	0.744665	1
Pig.15008.1	blue	0.767217	1
Pig.12560.1	turquoise	0.968519	1
Pig.13415.1	turquoise	0.7818	1
MSTRG.39436.1	blue	0.712736	1
Pig.00814.1	turquoise	0.853035	1
Pig.18390.1	brown	0.791775	1
Pig.19079.1	blue	0.86358	1
Pig.22765.1	blue	0.324099	1
Pig.06111.1	brown	0.855986	1
Pig.11765.1	blue	0.801051	1
Pig.12477.1	brown	0.346721	1
Pig.01451.1	red	0.365851	1
Pig.02378.1	blue	0.475161	1
Pig.22273.1	turquoise	0.974449	1
Pig.08626.1	blue	0.888678	1
Pig.09936.1	brown	0.418741	1
Pig.04040.1	brown	0.600863	1
Pig.12096.1	brown	0.958197	1
Pig.07901.1	blue	0.603825	1
Pig.22297.1	blue	0.35527	1
Pig.04343.1	turquoise	0.844029	1
Pig.10686.1	turquoise	0.859904	1
Pig.03652.1	turquoise	0.97348	1
Pig.03392.1	turquoise	0.762077	1
Pig.20795.1	blue	0.294904	1
Pig.02634.1	brown	0.889677	1
Pig.21289.1	turquoise	0.97533	1
Pig.07414.1	yellow	0.963783	1
Pig.09157.1	blue	0.984878	1
Pig.11690.1	turquoise	0.490346	1
Pig.13764.1	turquoise	0.87501	1
Pig.18858.1	brown	0.944523	1
Pig.08135.1	turquoise	0.766985	1
Pig.03894.1	turquoise	0.901075	1
Pig.21548.1	blue	0.825393	1
Pig.13437.1	brown	0.895919	1
Pig.00436.1	blue	0.824381	1
Pig.06738.1	turquoise	0.963739	1
Pig.15909.1	blue	0.917732	1
Pig.01354.1	turquoise	0.924265	1
Pig.13621.1	blue	0.861314	1
Pig.05545.1	yellow	0.870074	1
Pig.15688.1	turquoise	0.942612	1
Pig.08610.1	turquoise	0.880417	1
Pig.02459.1	turquoise	0.949958	1
Pig.20080.1	turquoise	0.902197	1
Pig.05646.1	turquoise	0.890665	1
Pig.03597.1	turquoise	0.694096	1
MSTRG.45140.2	turquoise	0.895796	1
MSTRG.45140.1	turquoise	0.937172	1
Pig.12766.1	turquoise	0.897926	1
Pig.09411.1	turquoise	0.792679	1
Pig.19144.1	blue	0.865141	1
Pig.06073.1	turquoise	0.964338	1
Pig.20527.1	black	0.849127	1
Pig.17374.1	turquoise	0.963147	1
Pig.17857.1	yellow	0.85043	1
Pig.14508.1	black	0.914448	1
Pig.01764.1	brown	0.954358	1
Pig.12708.1	turquoise	0.923364	1
Pig.11167.1	brown	0.785605	1
Pig.06702.1	turquoise	0.981066	1
Pig.16591.1	turquoise	0.976618	1
Pig.07608.1	blue	0.530946	1
Pig.15915.1	blue	0.94071	1
MSTRG.35001.6	red	0.84128	1
Pig.05127.1	blue	0.561153	1
Pig.05201.1	turquoise	0.945832	1
Pig.15680.1	blue	0.704898	1
Pig.13395.1	grey	0.348684	1
Pig.21515.1	blue	0.624788	1
Pig.15412.1	magenta	0.950487	1
Pig.05137.1	brown	0.849088	1
Pig.01659.1	turquoise	0.973163	1
Pig.19591.1	blue	0.928018	1
Pig.07806.1	turquoise	0.89691	1
MSTRG.28775.1	green	0.871102	1
MSTRG.6597.2	grey	0.398948	1
Pig.05434.1	turquoise	0.989613	1
MSTRG.11364.1	turquoise	0.729184	1
Pig.00242.1	turquoise	0.69267	1
Pig.07527.1	turquoise	0.819688	1
Pig.11676.1	blue	0.881825	1
Pig.05229.1	brown	0.52055	1
MSTRG.41953.1	turquoise	0.831768	1
Pig.04468.1	turquoise	0.686688	1
Pig.09017.1	blue	0.607783	1
Pig.22182.1	brown	0.646793	1
Pig.09039.1	blue	0.920879	1
Pig.22462.1	blue	0.795445	1
Pig.05066.1	blue	0.562911	1
Pig.15079.1	blue	0.840867	1
Pig.18411.1	blue	0.913644	1
Pig.03975.1	yellow	0.885186	1
Pig.04016.1	turquoise	0.855792	1
MSTRG.5987.1	yellow	0.806053	1
Pig.04919.1	turquoise	0.655738	1
MSTRG.32267.1	turquoise	0.902282	1
Pig.03124.1	blue	0.156328	1
Pig.05918.1	green	0.561583	1
Pig.08241.1	turquoise	0.943948	1
Pig.00057.1	turquoise	0.937884	1
Pig.04500.1	turquoise	0.813567	1
Pig.13879.1	brown	0.709508	1
Pig.05990.1	blue	0.398698	1
Pig.09485.1	brown	0.692088	1
Pig.11246.1	grey	-0.520402	1
Pig.13560.1	turquoise	0.902285	1
Pig.00104.1	turquoise	0.942164	1
Pig.13143.1	brown	0.930266	1
Pig.21862.1	blue	0.622329	1
Pig.23764.1	brown	0.731131	1
Pig.21449.1	turquoise	0.473303	1
Pig.01982.1	turquoise	0.928369	1
Pig.18358.1	grey	0.368074	1
MSTRG.36928.25	pink	0.800327	1
Pig.07044.1	brown	0.761709	1
Pig.17824.1	blue	0.491447	1
MSTRG.36928.20	pink	0.852279	1
MSTRG.36928.23	brown	0.934144	1
MSTRG.36928.22	turquoise	0.57824	1
Pig.22808.1	blue	0.650739	1
Pig.03874.1	turquoise	0.931815	1
Pig.19823.1	brown	0.73741	1
Pig.01210.1	brown	0.945865	1
Pig.09062.1	turquoise	0.334821	1
Pig.07145.1	turquoise	0.435463	1
Pig.03152.1	blue	0.635834	1
Pig.09203.1	blue	0.673223	1
Pig.18055.1	brown	0.839959	1
Pig.10390.1	turquoise	0.831303	1
MSTRG.41691.1	blue	0.366976	1
Pig.05662.1	blue	0.925209	1
Pig.09665.1	turquoise	0.935837	1
Pig.11216.1	brown	0.908995	1
Pig.12581.1	turquoise	0.872121	1
Pig.19576.1	blue	0.882998	1
Pig.02835.1	brown	0.865338	1
Pig.02733.1	turquoise	0.857686	1
Pig.16144.1	turquoise	0.897464	1
MSTRG.20541.2	blue	0.665252	1
Pig.02511.1	blue	0.86535	1
Pig.11546.1	turquoise	0.916757	1
Pig.19220.1	blue	0.714859	1
Pig.13859.1	blue	0.656248	1
Pig.11260.1	turquoise	0.941313	1
Pig.10472.1	turquoise	0.704418	1
MSTRG.35044.2	brown	0.599393	1
MSTRG.35044.3	turquoise	0.926948	1
Pig.09895.1	turquoise	0.739273	1
MSTRG.30379.1	blue	0.892821	1
Pig.01584.1	turquoise	0.867737	1
Pig.14826.1	blue	0.822091	1
Pig.07928.1	turquoise	0.954789	1
Pig.14737.1	turquoise	0.736533	1
Pig.23584.1	turquoise	0.628939	1
MSTRG.38509.1	turquoise	0.844005	1
Pig.21130.1	blue	0.772035	1
Pig.00367.1	turquoise	0.972973	1
Pig.10630.1	blue	0.790254	1
Pig.12507.1	turquoise	0.928501	1
Pig.17678.1	brown	0.710876	1
Pig.00611.1	turquoise	0.792772	1
Pig.13218.1	turquoise	0.844905	1
Pig.04774.1	brown	0.655428	1
Pig.10587.1	blue	0.880922	1
Pig.11895.1	blue	0.795762	1
Pig.16493.1	blue	0.617213	1
Pig.12324.1	green	0.728232	1
Pig.19646.1	blue	0.612011	1
MSTRG.40019.4	brown	0.85914	1
Pig.03178.1	blue	0.90831	1
Pig.19038.1	blue	0.725282	1
Pig.22019.1	brown	0.86132	1
Pig.16510.1	turquoise	0.665292	1
Pig.09903.1	brown	0.800661	1
Pig.03416.1	brown	0.275255	1
Pig.03486.1	turquoise	0.966118	1
Pig.05068.1	blue	0.699333	1
Pig.14727.1	turquoise	0.87033	1
Pig.16191.1	blue	0.730873	1
Pig.12496.1	black	0.474666	1
Pig.00088.1	turquoise	0.826414	1
Pig.13984.1	turquoise	0.902679	1
Pig.10759.1	blue	0.740316	1
Pig.18473.1	brown	0.914007	1
Pig.05416.1	turquoise	0.929985	1
Pig.11881.1	turquoise	0.964854	1
Pig.06828.1	turquoise	0.749818	1
Pig.11333.1	blue	0.403906	1
MSTRG.175.3	turquoise	0.73487	1
Pig.21634.1	blue	0.203173	1
MSTRG.175.1	yellow	0.737717	1
Pig.06587.1	turquoise	0.795398	1
Pig.08520.1	blue	0.868801	1
MSTRG.16329.1	turquoise	0.961428	1
Pig.13324.1	blue	0.845012	1
Pig.10274.1	red	0.787878	1
Pig.07411.1	turquoise	0.540228	1
Pig.08822.1	yellow	0.880658	1
Pig.23084.1	turquoise	0.541419	1
Pig.04174.1	blue	0.725658	1
Pig.01391.1	turquoise	0.940907	1
Pig.14338.1	turquoise	0.759201	1
Pig.08843.1	brown	0.874088	1
MSTRG.14113.1	turquoise	0.87905	1
Pig.12628.1	brown	0.937576	1
Pig.02972.1	brown	0.863559	1
Pig.19633.1	blue	0.672982	1
Pig.14342.1	blue	0.932208	1
Pig.14701.1	blue	0.932597	1
Pig.13769.1	blue	0.762808	1
Pig.22759.1	turquoise	0.908369	1
Pig.19181.1	blue	0.573917	1
Pig.16413.1	blue	0.810491	1
Pig.01476.1	turquoise	0.876291	1
Pig.04033.1	turquoise	0.830793	1
Pig.09465.1	turquoise	0.878954	1
Pig.19034.1	brown	0.657395	1
Pig.17891.1	blue	0.871788	1
Pig.05008.1	pink	0.791183	1
Pig.01385.1	turquoise	0.869483	1
Pig.15581.1	turquoise	0.865079	1
Pig.04852.1	brown	0.771566	1
Pig.00690.1	brown	0.819995	1
Pig.00837.1	turquoise	0.726522	1
Pig.04306.1	turquoise	0.969857	1
Pig.07926.1	blue	0.846016	1
Pig.14709.1	brown	0.941436	1
Pig.01918.1	yellow	0.695942	1
MSTRG.30157.2	black	0.940994	1
Pig.13948.1	turquoise	0.924116	1
Pig.03563.1	turquoise	0.973646	1
Pig.18393.1	brown	0.856264	1
Pig.08454.1	blue	0.793993	1
Pig.11329.1	magenta	0.957704	1
Pig.08077.1	turquoise	0.852271	1
Pig.09370.1	turquoise	0.962334	1
Pig.05592.1	blue	0.614682	1
Pig.03808.1	turquoise	0.874767	1
Pig.19195.1	turquoise	0.957721	1
Pig.20244.1	pink	0.309598	1
Pig.01157.1	turquoise	0.996788	1
MSTRG.37651.2	turquoise	0.9473	1
Pig.05859.1	blue	0.675546	1
Pig.09479.1	blue	0.723267	1
Pig.03057.1	green	0.462353	1
Pig.02246.1	turquoise	0.976628	1
Pig.08417.1	turquoise	0.980672	1
Pig.17676.1	brown	0.871598	1
Pig.09826.1	blue	0.847941	1
MSTRG.8283.1	turquoise	0.848258	1
Pig.09090.1	black	0.649683	1
Pig.10028.1	turquoise	0.725012	1
Pig.14620.1	blue	0.692463	1
Pig.20880.1	turquoise	0.927474	1
Pig.17878.1	blue	0.835252	1
Pig.10496.1	blue	0.733226	1
Pig.03115.1	blue	0.812693	1
Pig.12869.1	yellow	0.872238	1
Pig.22306.1	turquoise	0.631651	1
Pig.01377.1	turquoise	0.915514	1
Pig.02290.1	turquoise	0.945905	1
Pig.19278.1	turquoise	0.94106	1
Pig.01184.1	turquoise	0.986407	1
Pig.14729.1	blue	0.714336	1
Pig.12416.1	blue	0.948317	1
Pig.07245.1	brown	0.96906	1
Pig.11397.1	turquoise	0.458861	1
Pig.20309.1	yellow	0.799725	1
Pig.13136.1	turquoise	0.941061	1
Pig.00958.1	turquoise	0.752696	1
Pig.19167.1	turquoise	0.976879	1
Pig.17549.1	blue	0.950941	1
Pig.20934.1	blue	0.958089	1
Pig.12522.1	yellow	0.856034	1
Pig.02084.1	brown	0.897323	1
Pig.20006.1	blue	0.424556	1
Pig.11846.1	brown	0.889497	1
Pig.15475.1	turquoise	0.550829	1
Pig.22173.1	brown	0.803527	1
Pig.11451.1	green	0.783157	1
Pig.02475.1	brown	0.921129	1
Pig.05489.1	brown	0.867731	1
Pig.12523.1	blue	0.825388	1
Pig.00744.1	turquoise	0.948864	1
Pig.03291.1	turquoise	0.948787	1
Pig.21113.1	blue	0.899092	1
Pig.09030.1	blue	0.857274	1
Pig.00545.1	turquoise	0.974917	1
Pig.17220.1	blue	0.780005	1
Pig.00463.1	yellow	0.871737	1
Pig.04132.1	blue	0.838191	1
Pig.04728.1	brown	0.457349	1
Pig.00008.1	brown	0.973764	1
Pig.07267.1	yellow	0.795241	1
Pig.17887.1	blue	0.443959	1
Pig.15415.1	magenta	0.783541	1
Pig.21900.1	turquoise	0.946298	1
Pig.16669.1	blue	0.671332	1
Pig.14608.1	brown	0.9007	1
Pig.07544.1	turquoise	0.950885	1
Pig.04220.1	turquoise	0.668229	1
Pig.09969.1	blue	0.792897	1
Pig.08188.1	turquoise	0.964848	1
Pig.23262.1	pink	0.612361	1
Pig.05635.1	blue	0.687996	1
Pig.13209.1	turquoise	0.975391	1
Pig.16609.1	blue	0.814753	1
Pig.05495.1	turquoise	0.982358	1
Pig.08166.1	turquoise	0.972321	1
Pig.11389.1	blue	0.853644	1
Pig.11003.1	grey	0.615393	1
Pig.03712.1	blue	0.835857	1
Pig.00163.1	turquoise	0.962956	1
Pig.00447.1	brown	0.665841	1
Pig.11482.1	blue	0.580577	1
Pig.15807.1	blue	0.76066	1
Pig.08734.1	blue	0.94398	1
Pig.12472.1	blue	0.864329	1
Pig.23434.1	turquoise	0.578889	1
Pig.08933.1	blue	0.617749	1
Pig.18938.1	brown	0.840799	1
Pig.12503.1	brown	0.930847	1
Pig.20023.1	blue	0.474226	1
Pig.00572.1	turquoise	0.920839	1
Pig.07877.1	yellow	0.948567	1
Pig.07576.1	blue	0.94065	1
Pig.16832.1	blue	0.589631	1
Pig.07954.1	brown	0.881113	1
Pig.07785.1	turquoise	0.338528	1
Pig.19288.1	blue	0.794484	1
Pig.09828.1	blue	0.827891	1
Pig.05844.1	blue	0.801058	1
Pig.04899.1	turquoise	0.943098	1
Pig.00942.1	turquoise	0.945076	1
Pig.20319.1	blue	0.775917	1
Pig.13160.1	turquoise	0.804399	1
Pig.04109.1	brown	0.591325	1
Pig.17280.1	red	0.862136	1
Pig.15873.1	green	0.641011	1
Pig.08403.1	blue	0.696288	1
MSTRG.20719.1	turquoise	0.921213	1
Pig.02601.1	turquoise	0.880913	1
Pig.14925.1	blue	0.780428	1
Pig.13138.1	turquoise	0.961902	1
Pig.17793.1	blue	0.911413	1
Pig.06989.1	blue	0.378858	1
Pig.15897.1	yellow	0.904993	1
Pig.05270.1	turquoise	0.584314	1
Pig.02333.1	turquoise	0.86772	1
Pig.11576.1	blue	0.947377	1
Pig.00892.1	turquoise	0.340576	1
MSTRG.5195.3	turquoise	0.459585	1
Pig.07179.1	blue	0.765988	1
Pig.21980.1	blue	0.618831	1
Pig.20331.1	yellow	0.94993	1
Pig.00535.1	brown	0.825219	1
Pig.02426.1	turquoise	0.920811	1
Pig.05260.1	brown	0.835211	1
MSTRG.34588.4	turquoise	0.565135	1
MSTRG.34588.5	turquoise	0.555729	1
Pig.13961.1	yellow	0.87939	1
MSTRG.34588.3	black	0.516353	1
Pig.01976.1	turquoise	0.873842	1
Pig.02935.1	blue	0.363901	1
Pig.20429.1	blue	0.0872805	1
Pig.05720.1	black	0.671503	1
Pig.01707.1	turquoise	0.922254	1
MSTRG.34588.8	grey	0.35037	1
Pig.01632.1	blue	0.542508	1
MSTRG.2877.1	brown	0.921904	1
Pig.13551.1	blue	0.782556	1
Pig.11564.1	blue	0.709082	1
Pig.01099.1	blue	0.752137	1
Pig.02185.1	yellow	0.895462	1
Pig.06779.1	brown	0.67669	1
Pig.05866.1	blue	0.775454	1
Pig.13452.1	turquoise	0.908782	1
Pig.13663.1	turquoise	0.975882	1
Pig.00016.1	turquoise	0.977099	1
Pig.17653.1	grey	0.28839	1
Pig.06384.1	blue	0.845019	1
Pig.06849.1	blue	0.509411	1
Pig.04216.1	grey	0.471049	1
Pig.09896.1	brown	0.724752	1
Pig.10447.1	turquoise	0.972444	1
MSTRG.31219.1	turquoise	0.822525	1
Pig.14255.1	brown	0.875885	1
Pig.09345.1	turquoise	0.975438	1
Pig.16494.1	turquoise	0.975303	1
MSTRG.32130.2	brown	0.877923	1
Pig.07499.1	yellow	0.898392	1
Pig.00522.1	turquoise	0.900364	1
Pig.06855.1	blue	0.921826	1
Pig.14448.1	turquoise	0.973835	1
Pig.12197.1	blue	0.694473	1
Pig.02400.1	turquoise	0.867479	1
Pig.08856.1	turquoise	0.332393	1
Pig.03252.1	blue	0.055672	1
Pig.22070.1	grey	-0.604835	1
Pig.17621.1	turquoise	0.770032	1
MSTRG.44768.9	turquoise	0.859729	1
Pig.04950.1	turquoise	0.454634	1
Pig.11221.1	turquoise	0.972536	1
Pig.11201.1	turquoise	0.932915	1
Pig.06664.1	turquoise	0.873103	1
Pig.07175.1	green	0.915696	1
Pig.20454.1	brown	0.890949	1
Pig.04780.1	turquoise	0.964754	1
MSTRG.26640.1	turquoise	0.933659	1
Pig.07168.1	blue	0.854355	1
MSTRG.41065.1	turquoise	0.870797	1
Pig.13750.1	blue	0.851129	1
Pig.17323.1	blue	0.774424	1
Pig.00546.1	turquoise	0.912071	1
Pig.09154.1	red	0.575837	1
Pig.16513.1	blue	0.897759	1
MSTRG.18532.3	brown	0.885677	1
MSTRG.18532.1	turquoise	0.642295	1
Pig.07310.1	turquoise	0.969581	1
Pig.01787.1	turquoise	0.625093	1
MSTRG.18532.5	turquoise	0.679271	1
MSTRG.18532.4	blue	0.368476	1
Pig.06763.1	blue	0.720185	1
Pig.13525.1	blue	0.862689	1
Pig.18274.1	turquoise	0.910347	1
Pig.09038.1	blue	0.792705	1
Pig.17850.1	blue	0.78695	1
Pig.20554.1	blue	0.714061	1
Pig.01662.1	turquoise	0.883988	1
Pig.06010.1	brown	0.918068	1
MSTRG.38079.1	turquoise	0.911187	1
Pig.20360.1	blue	0.903468	1
Pig.08886.1	turquoise	0.655131	1
Pig.14986.1	turquoise	0.91895	1
MSTRG.12625.1	turquoise	0.481595	1
Pig.06491.1	blue	0.793735	1
Pig.05461.1	turquoise	0.957449	1
Pig.07001.1	blue	0.778425	1
Pig.13348.1	brown	0.76531	1
Pig.04321.1	brown	0.892245	1
Pig.15753.1	turquoise	0.825456	1
MSTRG.34326.4	turquoise	0.88411	1
Pig.13310.1	blue	0.707235	1
Pig.21307.1	blue	0.680248	1
Pig.08207.1	blue	0.660464	1
Pig.02045.1	turquoise	0.968092	1
Pig.13273.1	brown	0.890528	1
Pig.10435.1	blue	0.56826	1
Pig.07190.1	turquoise	0.945006	1
MSTRG.22069.1	turquoise	0.909988	1
Pig.06038.1	grey	0.448164	1
Pig.05408.1	turquoise	0.958958	1
Pig.04871.1	brown	0.767828	1
Pig.02154.1	blue	0.780904	1
Pig.02157.1	turquoise	0.696537	1
Pig.15661.1	turquoise	0.85721	1
Pig.10449.1	brown	0.911079	1
Pig.20708.1	brown	0.673308	1
Pig.10295.1	blue	0.850763	1
Pig.08415.1	turquoise	0.976658	1
Pig.22107.1	turquoise	0.770726	1
Pig.13994.1	turquoise	0.806425	1
Pig.08768.1	turquoise	0.974811	1
Pig.00314.1	turquoise	0.937784	1
Pig.19650.1	turquoise	0.924261	1
Pig.15675.1	blue	0.846034	1
Pig.18028.1	blue	0.883462	1
Pig.05937.1	brown	0.600174	1
Pig.04222.1	turquoise	0.962233	1
Pig.12353.1	blue	0.978395	1
Pig.14315.1	turquoise	0.952541	1
Pig.08551.1	black	0.902293	1
Pig.21944.1	blue	0.525265	1
Pig.03385.1	turquoise	0.948237	1
MSTRG.4245.1	turquoise	0.955089	1
MSTRG.15555.1	red	0.915026	1
Pig.00209.1	turquoise	0.884859	1
Pig.18315.1	blue	0.730434	1
Pig.20736.1	turquoise	0.987807	1
Pig.23109.1	turquoise	0.816532	1
Pig.10187.1	turquoise	0.959751	1
Pig.15027.1	yellow	0.831706	1
Pig.19022.1	brown	0.929346	1
Pig.13491.1	turquoise	0.94594	1
Pig.19261.1	blue	0.863274	1
Pig.20310.1	blue	0.834032	1
Pig.04578.1	turquoise	0.905176	1
Pig.16509.1	turquoise	0.59494	1
Pig.01533.1	turquoise	0.943082	1
Pig.03469.1	turquoise	0.920193	1
Pig.12677.1	magenta	0.952377	1
Pig.09946.1	blue	0.861685	1
Pig.12371.1	brown	0.352938	1
Pig.05194.1	brown	0.900122	1
Pig.04214.1	turquoise	0.936198	1
Pig.02488.1	turquoise	0.491403	1
Pig.01132.1	turquoise	0.812546	1
Pig.12164.1	brown	0.851515	1
Pig.03695.1	brown	0.940958	1
Pig.05993.1	brown	0.727322	1
Pig.03389.1	turquoise	0.780183	1
Pig.01502.1	turquoise	0.941445	1
Pig.12667.1	brown	0.574284	1
Pig.20612.1	blue	0.59752	1
Pig.05654.1	turquoise	0.896516	1
Pig.19722.1	yellow	0.850862	1
MSTRG.13347.2	blue	0.663227	1
Pig.01059.1	brown	0.650631	1
Pig.10221.1	blue	0.841912	1
Pig.07444.1	turquoise	0.786742	1
Pig.12345.1	blue	0.628625	1
Pig.05472.1	turquoise	0.94126	1
Pig.00229.1	turquoise	0.658005	1
Pig.12156.1	brown	0.735287	1
Pig.06791.1	turquoise	0.901489	1
Pig.08913.1	brown	0.90962	1
Pig.20047.1	blue	0.639304	1
Pig.18334.1	turquoise	0.85686	1
MSTRG.34329.1	turquoise	0.60566	1
Pig.05636.1	turquoise	0.945798	1
Pig.00480.1	blue	0.949472	1
Pig.17768.1	grey	0.286536	1
Pig.10831.1	turquoise	0.948568	1
Pig.07731.1	turquoise	0.585861	1
Pig.17387.1	brown	0.815027	1
Pig.14329.1	brown	0.910919	1
Pig.03292.1	turquoise	0.933908	1
Pig.05747.1	blue	0.879308	1
Pig.18303.1	brown	0.718763	1
Pig.07012.1	turquoise	0.592729	1
Pig.05940.1	blue	0.764354	1
Pig.03775.1	blue	0.754323	1
Pig.22660.1	blue	0.749281	1
Pig.09741.1	blue	0.880044	1
Pig.15004.1	turquoise	0.917974	1
Pig.10209.1	turquoise	0.917239	1
Pig.12554.1	brown	0.395539	1
Pig.08801.1	blue	0.962066	1
Pig.16416.1	turquoise	0.631848	1
Pig.12079.1	turquoise	0.955738	1
Pig.19593.1	blue	0.73224	1
MSTRG.31828.1	turquoise	0.921392	1
Pig.06638.1	turquoise	0.979754	1
MSTRG.19206.2	turquoise	0.83614	1
Pig.08875.1	brown	0.88116	1
Pig.19520.1	blue	0.813761	1
Pig.07338.1	brown	0.548792	1
Pig.15454.1	turquoise	0.620374	1
Pig.05097.1	brown	0.716787	1
Pig.15389.1	magenta	0.957792	1
Pig.06399.1	blue	0.922803	1
Pig.18588.1	blue	0.929362	1
Pig.03999.1	blue	0.889022	1
Pig.11426.1	blue	0.75528	1
Pig.19859.1	turquoise	0.90997	1
Pig.18026.1	blue	0.805034	1
Pig.20494.1	blue	0.660133	1
Pig.11000.1	blue	0.71581	1
MSTRG.43442.1	turquoise	0.87705	1
Pig.13325.1	brown	0.571337	1
Pig.04127.1	turquoise	0.948676	1
Pig.17146.1	brown	0.774264	1
Pig.21969.1	blue	0.610169	1
Pig.17592.1	blue	0.580739	1
Pig.18228.1	brown	0.931832	1
Pig.00289.1	turquoise	0.86473	1
Pig.02626.1	brown	0.908114	1
Pig.00029.1	brown	0.895401	1
Pig.05431.1	turquoise	0.976345	1
MSTRG.16041.1	brown	0.838392	1
Pig.02223.1	blue	0.870051	1
Pig.07766.1	blue	0.794134	1
Pig.12568.1	turquoise	0.938224	1
Pig.12415.1	brown	0.891942	1
Pig.02648.1	turquoise	0.909793	1
Pig.17929.1	turquoise	0.919494	1
Pig.13241.1	turquoise	0.910675	1
Pig.01720.1	turquoise	0.965627	1
Pig.09620.1	turquoise	0.839346	1
Pig.10823.1	turquoise	0.829855	1
Pig.10213.1	blue	0.715735	1
Pig.12679.1	blue	0.960273	1
Pig.05432.1	brown	0.685482	1
Pig.19061.1	turquoise	0.424161	1
Pig.18596.1	blue	0.766795	1
Pig.09944.1	blue	0.754944	1
Pig.17145.1	brown	0.764652	1
Pig.07442.1	blue	0.692292	1
Pig.01079.1	blue	0.790069	1
Pig.01700.1	blue	0.878074	1
Pig.09536.1	brown	0.893955	1
Pig.19001.1	brown	0.888552	1
Pig.06756.1	blue	0.187385	1
Pig.14592.1	red	0.551422	1
Pig.01352.1	turquoise	0.965191	1
Pig.12792.1	turquoise	0.467505	1
Pig.05196.1	turquoise	0.920929	1
Pig.13644.1	blue	0.8747	1
MSTRG.6715.2	blue	0.710028	1
Pig.10515.1	blue	0.559073	1
Pig.01259.1	turquoise	0.875623	1
Pig.01975.1	turquoise	0.855979	1
Pig.05660.1	blue	0.542706	1
Pig.11537.1	turquoise	0.874069	1
Pig.11970.1	blue	0.770442	1
Pig.12691.1	turquoise	0.703119	1
Pig.05638.1	turquoise	0.949544	1
Pig.19009.1	blue	0.841584	1
MSTRG.28723.3	red	0.835923	1
Pig.20138.1	green	0.959438	1
Pig.18166.1	blue	0.278963	1
Pig.00810.1	turquoise	0.908574	1
Pig.10509.1	blue	0.395736	1
Pig.07676.1	brown	0.950906	1
Pig.05147.1	turquoise	0.736483	1
Pig.13246.1	blue	0.92183	1
Pig.20414.1	blue	0.828985	1
Pig.05858.1	red	0.554114	1
Pig.21285.1	blue	0.834848	1
Pig.06724.1	blue	0.649113	1
Pig.00037.1	turquoise	0.974108	1
Pig.10979.1	pink	0.896569	1
Pig.17606.1	blue	0.943583	1
Pig.14887.1	blue	0.852327	1
Pig.02729.1	blue	0.867533	1
Pig.11226.1	blue	0.475355	1
Pig.10501.1	turquoise	0.469243	1
Pig.04112.1	turquoise	0.918815	1
Pig.00521.1	turquoise	0.912801	1
Pig.08614.1	brown	0.44667	1
Pig.05754.1	brown	0.87893	1
Pig.18114.1	brown	0.263173	1
Pig.03188.1	blue	0.853882	1
Pig.08273.1	brown	0.957483	1
Pig.03348.1	turquoise	0.968066	1
Pig.19843.1	blue	0.91517	1
Pig.03628.1	yellow	0.905046	1
Pig.16927.1	turquoise	0.962473	1
Pig.15842.1	blue	0.603839	1
Pig.13255.1	yellow	0.435929	1
Pig.00148.1	pink	0.939116	1
Pig.09167.1	blue	0.776101	1
Pig.20892.1	blue	0.950455	1
MSTRG.23773.1	turquoise	0.920134	1
Pig.08538.1	pink	0.726007	1
Pig.08936.1	blue	0.388036	1
Pig.11805.1	turquoise	0.905199	1
Pig.13363.1	brown	0.436083	1
Pig.02441.1	blue	0.688214	1
Pig.11640.1	black	0.802973	1
Pig.01317.1	blue	0.747055	1
Pig.19867.1	turquoise	0.755809	1
Pig.20523.1	magenta	0.721146	1
Pig.07101.1	blue	0.77658	1
Pig.19140.1	blue	0.446924	1
Pig.03277.1	turquoise	0.976034	1
Pig.14491.1	brown	0.749183	1
Pig.21511.1	blue	0.54684	1
Pig.15393.1	magenta	0.95816	1
Pig.09760.1	brown	0.92152	1
Pig.10233.1	brown	0.808822	1
Pig.10200.1	brown	0.415103	1
Pig.15444.1	blue	0.657572	1
Pig.04176.1	yellow	0.941611	1
Pig.17362.1	blue	0.83451	1
Pig.18435.1	brown	0.885107	1
Pig.15684.1	blue	0.848537	1
Pig.01415.1	yellow	0.936438	1
Pig.02654.1	brown	0.677074	1
Pig.15959.1	turquoise	0.981903	1
Pig.11628.1	turquoise	0.983915	1
Pig.20610.1	blue	0.347786	1
Pig.10436.1	turquoise	0.674879	1
MSTRG.18863.1	turquoise	0.869207	1
Pig.11910.1	grey	0.369199	1
Pig.11656.1	turquoise	0.912791	1
Pig.20578.1	blue	0.867861	1
Pig.15075.1	blue	0.32085	1
Pig.19469.1	blue	0.796727	1
Pig.18003.1	blue	0.724534	1
Pig.14327.1	turquoise	0.902389	1
Pig.09734.1	green	0.963166	1
Pig.15951.1	blue	0.610769	1
Pig.02155.1	turquoise	0.954584	1
Pig.08245.1	turquoise	0.768069	1
Pig.18996.1	turquoise	0.934591	1
Pig.00108.1	yellow	0.922942	1
Pig.04935.1	blue	0.768168	1
Pig.09702.1	brown	0.480813	1
Pig.12770.1	turquoise	0.743781	1
Pig.20222.1	brown	0.61975	1
Pig.04657.1	brown	0.622615	1
Pig.02556.1	turquoise	0.433611	1
Pig.01300.1	brown	0.925277	1
Pig.04241.1	turquoise	0.982277	1
Pig.01397.1	turquoise	0.906732	1
Pig.09217.1	blue	0.595171	1
MSTRG.7654.1	turquoise	0.93622	1
Pig.03269.1	blue	0.856279	1
Pig.02028.1	turquoise	0.957362	1
MSTRG.19148.1	magenta	0.94839	1
Pig.13930.1	turquoise	0.985388	1
Pig.03156.1	blue	0.973498	1
Pig.22202.1	blue	0.79099	1
Pig.05178.1	turquoise	0.934543	1
Pig.04255.1	turquoise	0.92749	1
Pig.17808.1	blue	0.811474	1
Pig.09669.1	turquoise	0.966899	1
Pig.14060.1	blue	0.755413	1
Pig.03009.1	blue	0.861365	1
Pig.10516.1	brown	0.744011	1
Pig.19568.1	brown	0.824597	1
Pig.17674.1	green	0.553232	1
Pig.00347.1	turquoise	0.958542	1
MSTRG.27964.2	turquoise	0.914646	1
Pig.18354.1	blue	0.852937	1
MSTRG.7938.2	blue	0.774302	1
Pig.12287.1	yellow	0.830203	1
Pig.23918.1	green	0.875909	1
Pig.07040.1	blue	0.800091	1
Pig.13705.1	blue	0.59764	1
Pig.18374.1	magenta	0.959096	1
MSTRG.20436.1	blue	0.727023	1
Pig.20396.1	turquoise	0.926389	1
Pig.13618.1	blue	0.748359	1
Pig.20462.1	blue	0.952959	1
Pig.19556.1	brown	0.88868	1
Pig.03132.1	turquoise	0.691167	1
Pig.12338.1	turquoise	0.715175	1
Pig.14670.1	brown	0.916766	1
Pig.02995.1	brown	0.938448	1
Pig.14565.1	blue	0.608371	1
MSTRG.28739.1	green	0.933601	1
MSTRG.6269.2	turquoise	0.495283	1
Pig.13829.1	blue	0.683065	1
Pig.22931.1	blue	0.823703	1
Pig.06126.1	blue	0.795873	1
Pig.18881.1	turquoise	0.940201	1
Pig.12906.1	brown	0.792274	1
Pig.15781.1	turquoise	0.679942	1
Pig.02851.1	brown	0.489504	1
MSTRG.26705.1	turquoise	0.893895	1
Pig.16348.1	blue	0.655495	1
Pig.08424.1	grey	0.583575	1
Pig.19204.1	turquoise	0.710912	1
Pig.04476.1	blue	0.66564	1
Pig.13711.1	brown	0.299621	1
Pig.18019.1	blue	0.667398	1
Pig.10816.1	brown	0.823819	1
Pig.16822.1	red	0.820228	1
Pig.01887.1	turquoise	0.733963	1
Pig.14425.1	yellow	0.947752	1
Pig.12656.1	brown	0.806076	1
Pig.09560.1	brown	0.938381	1
Pig.00278.1	blue	0.531909	1
Pig.13379.1	blue	0.472799	1
Pig.13839.1	brown	0.81587	1
Pig.23580.1	blue	0.623615	1
Pig.19715.1	grey	0.553685	1
Pig.20044.1	blue	0.277285	1
Pig.06636.1	blue	0.692234	1
Pig.00657.1	blue	0.583115	1
Pig.08364.1	turquoise	0.94376	1
Pig.09500.1	blue	0.620636	1
Pig.16473.1	yellow	0.614516	1
Pig.09907.1	turquoise	0.960321	1
Pig.04093.1	turquoise	0.877876	1
Pig.03482.1	brown	0.65584	1
Pig.12974.1	turquoise	0.857526	1
Pig.11712.1	turquoise	0.857072	1
Pig.10250.1	brown	0.752745	1
Pig.04190.1	turquoise	0.965385	1
Pig.02615.1	blue	0.69747	1
Pig.20625.1	blue	0.638161	1
Pig.08787.1	yellow	0.837844	1
Pig.00774.1	turquoise	0.854321	1
Pig.02129.1	brown	0.728107	1
MSTRG.27110.1	brown	0.793463	1
Pig.00629.1	turquoise	0.932192	1
MSTRG.38067.1	turquoise	0.8706	1
Pig.08059.1	brown	0.70535	1
Pig.12300.1	blue	0.809656	1
Pig.19582.1	yellow	0.858391	1
Pig.16457.1	turquoise	0.930066	1
Pig.20933.1	turquoise	0.438707	1
Pig.07899.1	turquoise	0.985714	1
Pig.06116.1	turquoise	0.731638	1
Pig.22991.1	blue	0.492165	1
MSTRG.32304.1	brown	0.821406	1
Pig.05978.1	turquoise	0.938678	1
Pig.15805.1	brown	0.738916	1
Pig.12470.1	turquoise	0.984131	1
Pig.19046.1	brown	0.869402	1
Pig.02946.1	black	0.746653	1
Pig.06352.1	blue	0.680312	1
Pig.18680.1	brown	0.840436	1
Pig.23033.1	pink	0.450991	1
Pig.21385.1	blue	0.773547	1
Pig.03089.1	turquoise	0.911609	1
Pig.17184.1	turquoise	0.957807	1
Pig.10555.1	yellow	0.893041	1
Pig.14280.1	brown	0.428874	1
Pig.02683.1	blue	0.653414	1
Pig.03075.1	red	0.824684	1
Pig.07104.1	blue	0.609859	1
Pig.11689.1	turquoise	0.813579	1
Pig.18233.1	turquoise	0.962068	1
Pig.05745.1	blue	0.780646	1
MSTRG.31550.2	brown	0.89177	1
MSTRG.31550.1	turquoise	0.786761	1
Pig.07300.1	blue	0.633419	1
Pig.01119.1	turquoise	0.985024	1
Pig.20796.1	blue	0.501741	1
Pig.01897.1	blue	0.806712	1
Pig.08961.1	blue	0.788209	1
Pig.10846.1	grey	0.797321	1
Pig.18210.1	red	0.716695	1
Pig.04263.1	turquoise	0.98128	1
Pig.01569.1	turquoise	0.777053	1
Pig.14223.1	turquoise	0.94367	1
Pig.00817.1	yellow	0.836479	1
Pig.13882.1	blue	0.841972	1
Pig.12791.1	brown	0.771888	1
Pig.12449.1	brown	0.918168	1
Pig.13690.1	green	0.886719	1
Pig.19359.1	red	0.360706	1
Pig.12217.1	turquoise	0.928954	1
Pig.08073.1	blue	0.406251	1
Pig.04663.1	turquoise	0.944188	1
Pig.09441.1	brown	0.662001	1
Pig.19379.1	blue	0.796787	1
Pig.01325.1	yellow	0.821339	1
Pig.04832.1	turquoise	0.971908	1
Pig.00092.1	turquoise	0.909884	1
Pig.15578.1	blue	0.738929	1
Pig.18734.1	blue	0.689764	1
Pig.01442.1	turquoise	0.943719	1
Pig.02404.1	blue	0.619309	1
Pig.02790.1	turquoise	0.531121	1
Pig.05379.1	turquoise	0.924963	1
Pig.00506.1	turquoise	0.908898	1
Pig.10689.1	turquoise	0.846017	1
Pig.16806.1	blue	0.786475	1
Pig.09878.1	turquoise	0.903409	1
Pig.07092.1	turquoise	0.640633	1
MSTRG.36032.21	brown	0.816093	1
Pig.12851.1	blue	0.876976	1
MSTRG.36032.25	turquoise	0.414125	1
MSTRG.36032.27	turquoise	0.75787	1
MSTRG.36032.26	turquoise	0.688799	1
Pig.01077.1	turquoise	0.902558	1
Pig.15912.1	brown	0.823854	1
MSTRG.32214.2	brown	0.866748	1
Pig.06031.1	brown	0.911396	1
Pig.00728.1	blue	0.757943	1
Pig.00435.1	turquoise	0.929606	1
Pig.08063.1	turquoise	0.545893	1
Pig.02798.1	turquoise	0.919448	1
Pig.05546.1	turquoise	0.849897	1
Pig.09148.1	blue	0.872843	1
Pig.08484.1	turquoise	0.877241	1
Pig.07249.1	blue	0.634537	1
Pig.08617.1	brown	0.759508	1
Pig.07805.1	turquoise	0.868094	1
Pig.08854.1	brown	0.764728	1
Pig.01940.1	turquoise	0.906523	1
Pig.05645.1	brown	0.574169	1
Pig.17694.1	blue	0.875788	1
Pig.03552.1	blue	0.755844	1
Pig.04502.1	turquoise	0.903391	1
Pig.19013.1	blue	0.367574	1
Pig.03857.1	black	0.733906	1
Pig.16627.1	blue	0.795051	1
Pig.01460.1	turquoise	0.974572	1
Pig.09140.1	blue	0.698731	1
Pig.11508.1	blue	0.560891	1
Pig.18824.1	green	0.832667	1
Pig.00876.1	brown	0.901528	1
Pig.03873.1	turquoise	0.883343	1
Pig.07897.1	blue	0.881008	1
Pig.00421.1	turquoise	0.950177	1
Pig.09160.1	brown	0.861726	1
Pig.00807.1	turquoise	0.88116	1
Pig.18940.1	turquoise	0.817376	1
MSTRG.28723.84	red	0.763272	1
Pig.10038.1	brown	0.963622	1
MSTRG.34.1	turquoise	0.890568	1
Pig.11187.1	turquoise	0.76198	1
Pig.01421.1	turquoise	0.459131	1
Pig.21097.1	blue	0.813705	1
Pig.07811.1	green	0.674509	1
Pig.17365.1	blue	0.794124	1
Pig.01468.1	brown	0.814261	1
MSTRG.5435.1	turquoise	0.565849	1
Pig.11455.1	turquoise	0.613404	1
Pig.13392.1	turquoise	0.934703	1
Pig.17551.1	blue	0.856893	1
Pig.16637.1	blue	0.697765	1
MSTRG.5848.1	turquoise	0.920159	1
MSTRG.5848.3	turquoise	0.952656	1
Pig.11178.1	brown	0.846127	1
Pig.07094.1	turquoise	0.959324	1
Pig.05848.1	blue	0.891871	1
Pig.06046.1	brown	0.657328	1
Pig.22195.1	blue	0.833263	1
Pig.07540.1	turquoise	0.85905	1
Pig.01755.1	turquoise	0.935798	1
Pig.13432.1	turquoise	0.530521	1
Pig.04497.1	yellow	0.864979	1
Pig.00962.1	brown	0.601174	1
Pig.10670.1	brown	0.932528	1
Pig.13825.1	blue	0.80307	1
Pig.07520.1	blue	0.648932	1
Pig.13793.1	blue	0.938916	1
Pig.01674.1	blue	0.646551	1
Pig.05784.1	blue	0.936543	1
MSTRG.323.1	turquoise	0.90917	1
Pig.00443.1	turquoise	0.968342	1
Pig.22181.1	blue	0.795612	1
Pig.07332.1	brown	0.878339	1
Pig.17379.1	brown	0.790986	1
Pig.03093.1	turquoise	0.817253	1
Pig.19595.1	blue	0.796487	1
Pig.13408.1	blue	0.565082	1
Pig.09804.1	brown	0.909362	1
Pig.22632.1	brown	0.600298	1
Pig.22254.1	turquoise	0.734926	1
MSTRG.18534.1	brown	0.844808	1
Pig.06834.1	turquoise	0.846824	1
Pig.07873.1	yellow	0.869471	1
Pig.03584.1	turquoise	0.830098	1
Pig.13892.1	brown	0.773723	1
Pig.04011.1	brown	0.904156	1
Pig.12427.1	blue	0.539965	1
Pig.08242.1	turquoise	0.978036	1
Pig.00311.1	turquoise	0.820693	1
Pig.11186.1	blue	0.503079	1
Pig.03216.1	turquoise	0.859163	1
Pig.21163.1	blue	0.925247	1
Pig.01741.1	brown	0.846799	1
Pig.20538.1	yellow	0.700111	1
Pig.16611.1	blue	0.944316	1
Pig.18310.1	red	0.746925	1
Pig.11162.1	turquoise	0.942607	1
Pig.03375.1	brown	0.614932	1
Pig.19157.1	turquoise	0.913275	1
Pig.08391.1	turquoise	0.932054	1
Pig.13240.1	brown	0.799466	1
Pig.11474.1	blue	0.912853	1
Pig.05204.1	brown	0.516389	1
Pig.02718.1	turquoise	0.962871	1
Pig.08571.1	brown	0.829544	1
Pig.19961.1	blue	0.677499	1
Pig.09214.1	blue	0.85989	1
Pig.09314.1	blue	0.942799	1
Pig.19532.1	turquoise	0.713759	1
Pig.00896.1	yellow	0.895674	1
Pig.01050.1	turquoise	0.957945	1
Pig.10026.1	brown	0.905113	1
MSTRG.1439.1	turquoise	0.85811	1
Pig.17579.1	blue	0.728009	1
Pig.12566.1	turquoise	0.908755	1
Pig.01873.1	turquoise	0.972858	1
Pig.03155.1	blue	0.944482	1
Pig.15487.1	pink	0.65791	1
Pig.14039.1	green	0.89836	1
Pig.20357.1	blue	0.531634	1
MSTRG.15442.1	turquoise	0.736704	1
Pig.00283.1	yellow	0.472706	1
MSTRG.19875.2	blue	0.52871	1
Pig.08199.1	turquoise	0.979233	1
Pig.21456.1	blue	0.784016	1
Pig.04399.1	turquoise	0.908461	1
Pig.12183.1	turquoise	0.903132	1
Pig.05386.1	turquoise	0.943074	1
Pig.21444.1	brown	0.843143	1
Pig.02181.1	turquoise	0.440863	1
Pig.12717.1	turquoise	0.981747	1
Pig.02434.1	turquoise	0.988451	1
Pig.05005.1	brown	0.883402	1
Pig.12438.1	brown	0.667779	1
Pig.01388.1	brown	0.868467	1
Pig.10004.1	green	0.4965	1
Pig.05118.1	turquoise	0.965072	1
Pig.22388.1	blue	0.901161	1
Pig.16639.1	blue	0.650833	1
Pig.09488.1	blue	0.727373	1
MSTRG.43646.1	yellow	0.890093	1
Pig.11219.1	turquoise	0.692128	1
Pig.16121.1	blue	0.853132	1
Pig.08459.1	red	0.629249	1
Pig.11876.1	brown	0.940039	1
Pig.18803.1	blue	0.84192	1
Pig.19099.1	turquoise	0.977014	1
Pig.12984.1	brown	0.60986	1
Pig.05100.1	turquoise	0.985416	1
Pig.20622.1	blue	0.126419	1
Pig.08006.1	turquoise	0.428286	1
MSTRG.24486.1	turquoise	0.932441	1
Pig.15639.1	blue	0.972501	1
Pig.15499.1	blue	0.64915	1
Pig.10453.1	turquoise	0.949085	1
Pig.00981.1	turquoise	0.94364	1
Pig.15598.1	turquoise	0.864318	1
Pig.10530.1	blue	0.751102	1
Pig.06871.1	turquoise	0.313312	1
Pig.05011.1	blue	0.271609	1
Pig.05798.1	turquoise	0.949187	1
Pig.05445.1	turquoise	0.978153	1
Pig.12502.1	turquoise	0.906066	1
Pig.08195.1	turquoise	0.92753	1
Pig.05479.1	turquoise	0.862091	1
Pig.03910.1	blue	0.677165	1
Pig.11205.1	turquoise	0.98782	1
Pig.04784.1	turquoise	0.660314	1
Pig.10470.1	brown	0.670926	1
Pig.14742.1	brown	0.81848	1
Pig.08445.1	turquoise	0.906308	1
MSTRG.22070.1	yellow	0.887704	1
Pig.11265.1	turquoise	0.955371	1
Pig.13734.1	yellow	0.870179	1
Pig.07412.1	turquoise	0.983009	1
Pig.03897.1	turquoise	0.898958	1
Pig.20273.1	yellow	0.940404	1
MSTRG.26378.2	turquoise	0.631446	1
Pig.20496.1	blue	0.952843	1
Pig.10718.1	blue	0.953464	1
Pig.01889.1	turquoise	0.978592	1
Pig.16699.1	turquoise	0.964523	1
MSTRG.7156.1	blue	0.933399	1
Pig.04750.1	yellow	0.658573	1
Pig.10201.1	turquoise	0.896491	1
Pig.01890.1	turquoise	0.864062	1
Pig.13818.1	brown	0.868511	1
Pig.16956.1	brown	0.374647	1
Pig.01241.1	turquoise	0.864541	1
Pig.09642.1	blue	0.889193	1
Pig.20611.1	yellow	0.790956	1
Pig.12483.1	turquoise	0.945312	1
Pig.03076.1	brown	0.923239	1
Pig.10285.1	blue	0.606056	1
Pig.17671.1	yellow	0.953542	1
Pig.04971.1	brown	0.871184	1
Pig.06489.1	brown	0.940845	1
Pig.11921.1	brown	0.308963	1
Pig.19399.1	turquoise	0.988542	1
Pig.18164.1	turquoise	0.444918	1
Pig.00780.1	yellow	0.918018	1
Pig.19271.1	turquoise	0.857507	1
Pig.02069.1	yellow	0.597716	1
Pig.01269.1	blue	0.673579	1
Pig.03026.1	brown	0.778726	1
Pig.12876.1	turquoise	0.97197	1
Pig.02967.1	turquoise	0.850018	1
MSTRG.44590.2	blue	0.953379	1
Pig.14605.1	blue	0.750478	1
Pig.05591.1	grey	-0.0768182	1
Pig.07394.1	brown	0.957031	1
Pig.14718.1	blue	0.531257	1
Pig.13693.1	blue	0.762662	1
Pig.10291.1	blue	0.894597	1
Pig.00091.1	turquoise	0.957952	1
Pig.13473.1	turquoise	0.969873	1
Pig.03817.1	turquoise	0.837024	1
MSTRG.27254.1	turquoise	0.896091	1
Pig.09486.1	turquoise	0.443719	1
Pig.00662.1	turquoise	0.636329	1
Pig.18262.1	brown	0.524786	1
Pig.17399.1	turquoise	0.980716	1
Pig.21020.1	blue	0.547016	1
Pig.07336.1	turquoise	0.964747	1
Pig.18323.1	blue	0.376771	1
Pig.15804.1	blue	0.748836	1
MSTRG.37316.2	grey	0.592862	1
Pig.09468.1	blue	0.973034	1
Pig.17877.1	blue	0.695378	1
MSTRG.6807.2	green	0.893943	1
Pig.08313.1	turquoise	0.795884	1
Pig.11908.1	turquoise	0.93049	1
Pig.05585.1	blue	0.810373	1
Pig.14347.1	turquoise	0.858699	1
Pig.00820.1	brown	0.894769	1
Pig.13074.1	blue	0.778301	1
Pig.17245.1	brown	0.955922	1
Pig.02283.1	turquoise	0.940865	1
Pig.01487.1	turquoise	0.808369	1
Pig.07079.1	blue	0.572552	1
Pig.18633.1	blue	0.730974	1
MSTRG.42720.4	turquoise	0.802331	1
Pig.17697.1	green	0.969659	1
Pig.17517.1	turquoise	0.925337	1
Pig.09293.1	turquoise	0.547121	1
Pig.08950.1	turquoise	0.677495	1
Pig.14972.1	red	0.842487	1
Pig.09456.1	turquoise	0.896431	1
MSTRG.28499.1	black	0.905691	1
Pig.03322.1	turquoise	0.860009	1
Pig.13023.1	turquoise	0.637248	1
Pig.01175.1	brown	0.933893	1
Pig.11731.1	brown	0.698743	1
Pig.03711.1	turquoise	0.931498	1
Pig.20498.1	turquoise	0.838034	1
Pig.06294.1	blue	0.952922	1
Pig.12884.1	turquoise	0.808942	1
Pig.10419.1	turquoise	0.936684	1
Pig.13720.1	brown	0.560764	1
Pig.13539.1	turquoise	0.896166	1
Pig.03723.1	turquoise	0.569831	1
Pig.09586.1	black	0.950076	1
Pig.20013.1	turquoise	0.521059	1
Pig.17383.1	turquoise	0.906572	1
Pig.01497.1	turquoise	0.876822	1
Pig.20353.1	blue	0.829583	1
MSTRG.41408.1	turquoise	0.924754	1
MSTRG.1319.2	brown	0.931933	1
Pig.00464.1	turquoise	0.881123	1
Pig.13794.1	blue	0.788336	1
Pig.14666.1	blue	0.909722	1
Pig.10205.1	turquoise	0.847421	1
Pig.02148.1	brown	0.793112	1
Pig.17884.1	blue	0.68622	1
Pig.13107.1	turquoise	0.966624	1
MSTRG.28539.2	turquoise	0.905827	1
Pig.15466.1	blue	0.711526	1
Pig.01277.1	yellow	0.784233	1
MSTRG.25389.1	blue	0.852573	1
Pig.15391.1	magenta	0.949178	1
Pig.02338.1	brown	0.544218	1
Pig.03618.1	blue	0.819841	1
Pig.11414.1	blue	0.780694	1
Pig.10493.1	brown	0.812445	1
Pig.11853.1	turquoise	0.977089	1
Pig.21590.1	blue	0.597324	1
Pig.14185.1	pink	0.918602	1
Pig.14557.1	brown	0.921473	1
Pig.01161.1	turquoise	0.593053	1
Pig.09845.1	blue	0.829611	1
Pig.16488.1	turquoise	0.963143	1
Pig.16012.1	brown	0.722287	1
Pig.07755.1	black	0.790467	1
Pig.05604.1	blue	0.658718	1
Pig.19170.1	blue	0.728672	1
Pig.20003.1	brown	0.448454	1
Pig.06337.1	blue	0.845121	1
MSTRG.11799.1	turquoise	0.956128	1
Pig.07278.1	blue	0.761933	1
Pig.19247.1	red	0.582393	1
Pig.09029.1	blue	0.656173	1
Pig.09428.1	blue	0.901833	1
Pig.02203.1	brown	0.861583	1
Pig.22257.1	grey	0.333021	1
Pig.01407.1	turquoise	0.892058	1
Pig.15647.1	blue	0.809761	1
Pig.11473.1	blue	0.95718	1
Pig.18876.1	blue	0.715232	1
Pig.15033.1	turquoise	0.842831	1
Pig.05093.1	turquoise	0.876926	1
Pig.11843.1	blue	0.368177	1
Pig.19308.1	black	0.504699	1
Pig.17798.1	brown	0.692989	1
Pig.12041.1	turquoise	0.979563	1
Pig.13942.1	turquoise	0.911474	1
Pig.04299.1	yellow	0.903422	1
MSTRG.9530.1	turquoise	0.631564	1
Pig.08556.1	brown	0.780901	1
Pig.03739.1	pink	0.850703	1
Pig.12772.1	turquoise	0.986349	1
Pig.00019.1	turquoise	0.798305	1
Pig.06383.1	blue	0.611537	1
Pig.19019.1	blue	0.835292	1
Pig.11913.1	blue	0.819569	1
MSTRG.36725.8	turquoise	0.941964	1
Pig.00125.1	turquoise	0.975461	1
Pig.09783.1	brown	0.934569	1
MSTRG.4577.1	blue	0.158624	1
Pig.09072.1	blue	0.709973	1
Pig.07286.1	turquoise	0.968867	1
Pig.03797.1	blue	0.75504	1
Pig.19032.1	blue	0.445141	1
MSTRG.22707.2	turquoise	0.727567	1
MSTRG.17064.1	red	0.604619	1
Pig.03531.1	blue	0.876295	1
Pig.06752.1	grey	-0.28839	1
Pig.04698.1	turquoise	0.921644	1
Pig.07262.1	turquoise	0.956628	1
Pig.03428.1	turquoise	0.840678	1
Pig.13648.1	pink	0.546589	1
MSTRG.19270.1	brown	0.885077	1
Pig.18118.1	blue	0.793169	1
Pig.01406.1	turquoise	0.926759	1
Pig.01971.1	turquoise	0.902465	1
Pig.14445.1	turquoise	0.905211	1
Pig.20134.1	blue	0.895135	1
Pig.04963.1	yellow	0.841999	1
MSTRG.36967.2	turquoise	0.827691	1
MSTRG.8403.1	brown	0.786997	1
Pig.11563.1	blue	0.614477	1
Pig.01096.1	turquoise	0.91438	1
Pig.06319.1	blue	0.485097	1
Pig.03310.1	turquoise	0.859248	1
Pig.14131.1	brown	0.561408	1
Pig.13553.1	brown	0.774577	1
Pig.01048.1	turquoise	0.969424	1
Pig.21102.1	blue	0.772642	1
Pig.19887.1	blue	0.561683	1
Pig.02081.1	grey	0.337787	1
Pig.03787.1	turquoise	0.958774	1
Pig.03010.1	turquoise	0.921893	1
Pig.00539.1	blue	0.734183	1
Pig.12576.1	turquoise	0.756359	1
Pig.20435.1	brown	0.824744	1
Pig.17182.1	blue	0.488296	1
Pig.21945.1	turquoise	0.834325	1
Pig.17267.1	turquoise	0.901751	1
Pig.17312.1	turquoise	0.89511	1
Pig.15019.1	blue	0.61363	1
Pig.01532.1	turquoise	0.967063	1
Pig.12380.1	blue	0.607469	1
Pig.12180.1	blue	0.937984	1
Pig.09342.1	brown	0.828237	1
MSTRG.14990.1	blue	0.578302	1
Pig.15527.1	blue	0.653787	1
Pig.13173.1	turquoise	0.864987	1
Pig.00525.1	blue	0.946646	1
MSTRG.44991.1	blue	0.920193	1
Pig.04030.1	turquoise	0.821063	1
Pig.08281.1	blue	0.773142	1
Pig.18259.1	turquoise	0.941676	1
Pig.23928.1	red	0.849483	1
Pig.17153.1	blue	0.733032	1
Pig.21692.1	blue	0.822018	1
MSTRG.4971.2	yellow	0.860278	1
Pig.08506.1	blue	0.75054	1
Pig.21433.1	blue	0.652032	1
Pig.14004.1	blue	0.341647	1
Pig.05751.1	blue	0.449863	1
Pig.16434.1	blue	0.760804	1
Pig.15722.1	grey	-0.135981	1
Pig.18878.1	blue	0.557599	1
Pig.15553.1	blue	0.728177	1
Pig.20463.1	brown	0.895251	1
Pig.17175.1	blue	0.644007	1
Pig.11966.1	grey	-0.155474	1
Pig.20477.1	blue	0.87719	1
Pig.14512.1	brown	0.808149	1
Pig.10450.1	turquoise	0.952962	1
Pig.02479.1	turquoise	0.80633	1
Pig.01679.1	turquoise	0.719313	1
Pig.19932.1	blue	0.849931	1
Pig.19863.1	blue	0.668234	1
Pig.03192.1	turquoise	0.967409	1
MSTRG.29412.8	turquoise	0.381843	1
Pig.03539.1	turquoise	0.752246	1
Pig.03273.1	turquoise	0.885454	1
Pig.23625.1	red	0.879634	1
Pig.05622.1	turquoise	0.815019	1
Pig.06462.1	turquoise	0.962007	1
Pig.15696.1	turquoise	0.843996	1
Pig.07944.1	brown	0.887876	1
Pig.20226.1	brown	0.698661	1
Pig.13070.1	grey	0.87979	1
Pig.13169.1	brown	0.731393	1
Pig.11624.1	turquoise	0.652854	1
Pig.06449.1	black	0.837669	1
MSTRG.29412.2	blue	0.167627	1
Pig.18451.1	blue	0.919679	1
Pig.21300.1	blue	0.321487	1
Pig.18897.1	blue	0.906154	1
Pig.16572.1	blue	0.834124	1
Pig.07193.1	blue	0.285254	1
Pig.10432.1	blue	0.775681	1
Pig.13060.1	blue	0.231961	1
Pig.03123.1	blue	0.934575	1
Pig.02213.1	blue	0.93125	1
Pig.03110.1	brown	0.937891	1
Pig.19426.1	brown	0.767541	1
Pig.05189.1	turquoise	0.83601	1
MSTRG.28723.2	pink	0.976531	1
Pig.16007.1	blue	0.681614	1
Pig.10379.1	yellow	0.94723	1
Pig.14455.1	red	0.762579	1
Pig.01128.1	turquoise	0.842827	1
Pig.11829.1	black	0.85717	1
Pig.06110.1	green	0.552402	1
Pig.04279.1	brown	0.669294	1
Pig.04945.1	turquoise	0.981301	1
Pig.05686.1	blue	0.920826	1
Pig.10723.1	brown	0.606565	1
Pig.02525.1	turquoise	0.987918	1
Pig.10764.1	turquoise	0.8043	1
Pig.10969.1	blue	0.262819	1
Pig.16550.1	brown	0.776844	1
Pig.04440.1	turquoise	0.861053	1
Pig.06700.1	turquoise	0.84906	1
Pig.11611.1	brown	0.773282	1
Pig.14983.1	brown	0.942334	1
Pig.17771.1	brown	0.923704	1
Pig.08652.1	turquoise	0.893166	1
Pig.06792.1	turquoise	0.97981	1
Pig.16804.1	blue	0.89559	1
Pig.20566.1	blue	0.761351	1
Pig.01115.1	brown	0.888511	1
MSTRG.26305.3	turquoise	0.875801	1
Pig.04633.1	blue	0.627904	1
Pig.06868.1	turquoise	0.96099	1
Pig.05193.1	blue	0.580334	1
Pig.00284.1	brown	0.91725	1
Pig.02544.1	blue	0.846192	1
Pig.08198.1	turquoise	0.952613	1
Pig.00797.1	brown	0.85266	1
MSTRG.18681.1	turquoise	0.765894	1
Pig.09746.1	turquoise	0.85846	1
Pig.05501.1	turquoise	0.977804	1
Pig.03011.1	turquoise	0.908936	1
Pig.05338.1	brown	0.916155	1
Pig.09270.1	blue	0.565013	1
Pig.13747.1	blue	0.886997	1
Pig.21241.1	pink	0.766987	1
Pig.12883.1	turquoise	0.327936	1
Pig.18370.1	magenta	0.951649	1
Pig.06348.1	blue	0.562889	1
Pig.00647.1	turquoise	0.817487	1
Pig.01129.1	turquoise	0.838284	1
Pig.08047.1	turquoise	0.889614	1
Pig.01315.1	turquoise	0.941801	1
Pig.13042.1	brown	0.946353	1
Pig.07327.1	blue	0.829044	1
Pig.08864.1	brown	0.884968	1
Pig.13341.1	blue	0.592203	1
Pig.10678.1	turquoise	0.873656	1
Pig.01944.1	blue	0.386012	1
Pig.10836.1	yellow	0.905269	1
Pig.14634.1	blue	0.762088	1
Pig.07889.1	blue	0.76022	1
Pig.09639.1	blue	0.965258	1
Pig.22955.1	blue	0.83689	1
Pig.14078.1	turquoise	0.978773	1
Pig.19268.1	blue	0.479897	1
Pig.20254.1	blue	0.448252	1
MSTRG.44223.3	blue	0.547637	1
Pig.18035.1	blue	0.923022	1
MSTRG.44223.4	turquoise	0.443796	1
Pig.17845.1	blue	0.793348	1
Pig.00337.1	turquoise	0.959738	1
Pig.18327.1	brown	0.908514	1
Pig.21740.1	blue	0.509151	1
Pig.09088.1	blue	0.663214	1
MSTRG.25310.2	turquoise	0.83864	1
Pig.21760.1	brown	0.918375	1
Pig.05607.1	blue	0.810118	1
Pig.02491.1	turquoise	0.927759	1
Pig.03766.1	turquoise	0.788077	1
Pig.14086.1	blue	0.236651	1
Pig.22659.1	green	0.875897	1
Pig.03091.1	yellow	0.916081	1
Pig.02942.1	turquoise	0.938401	1
Pig.04669.1	turquoise	0.783122	1
Pig.11280.1	blue	0.880499	1
Pig.16442.1	blue	0.949875	1
Pig.20609.1	blue	0.646756	1
Pig.00758.1	blue	0.802277	1
Pig.00267.1	turquoise	0.960575	1
Pig.10224.1	turquoise	0.868155	1
Pig.04983.1	turquoise	0.492196	1
Pig.01072.1	turquoise	0.799751	1
MSTRG.33548.2	turquoise	0.944615	1
Pig.10541.1	blue	0.671659	1
Pig.06015.1	brown	0.879167	1
Pig.12056.1	turquoise	0.705853	1
Pig.02305.1	turquoise	0.966301	1
Pig.03750.1	brown	0.699791	1
Pig.04655.1	turquoise	0.778222	1
Pig.03333.1	yellow	0.915049	1
Pig.02937.1	turquoise	0.955334	1
Pig.06372.1	blue	0.954244	1
Pig.13496.1	turquoise	0.692384	1
Pig.14227.1	turquoise	0.879559	1
Pig.03994.1	blue	0.597117	1
Pig.10531.1	turquoise	0.918533	1
Pig.00762.1	turquoise	0.767753	1
Pig.20521.1	yellow	0.771444	1
Pig.17932.1	blue	0.795651	1
Pig.07459.1	blue	0.969063	1
Pig.01871.1	brown	0.810875	1
Pig.01519.1	turquoise	0.971567	1
Pig.11538.1	turquoise	0.875475	1
Pig.07972.1	blue	0.829501	1
Pig.12692.1	turquoise	0.905589	1
Pig.07316.1	turquoise	0.364831	1
Pig.03960.1	turquoise	0.956287	1
Pig.02339.1	blue	0.831042	1
Pig.02110.1	brown	0.916738	1
Pig.19375.1	red	0.77876	1
MSTRG.5706.1	blue	0.0406456	1
Pig.02665.1	blue	0.779751	1
Pig.12060.1	blue	0.773356	1
Pig.12534.1	turquoise	0.897842	1
Pig.09874.1	turquoise	0.307556	1
Pig.04057.1	turquoise	0.926864	1
Pig.20991.1	blue	0.477198	1
Pig.05892.1	blue	0.832801	1
MSTRG.15767.1	brown	0.987738	1
Pig.06705.1	turquoise	0.913875	1
Pig.12575.1	turquoise	0.903201	1
Pig.18784.1	turquoise	0.881281	1
Pig.06723.1	turquoise	0.940039	1
Pig.22454.1	blue	0.502455	1
Pig.12549.1	yellow	0.864783	1
Pig.19309.1	turquoise	0.617911	1
Pig.16398.1	blue	0.423409	1
MSTRG.42667.1	turquoise	0.929637	1
Pig.05252.1	turquoise	0.950328	1
Pig.13767.1	blue	0.878627	1
Pig.15574.1	blue	0.727224	1
Pig.00431.1	blue	0.706714	1
Pig.01422.1	turquoise	0.971242	1
Pig.00290.1	turquoise	0.75679	1
Pig.12785.1	blue	0.819236	1
Pig.15394.1	magenta	0.959632	1
Pig.18034.1	yellow	0.710726	1
Pig.18643.1	turquoise	0.724341	1
MSTRG.18963.2	blue	0.785253	1
Pig.21675.1	turquoise	0.928146	1
Pig.20155.1	blue	0.751169	1
Pig.13414.1	turquoise	0.909873	1
Pig.02006.1	turquoise	0.960862	1
Pig.08480.1	turquoise	0.48562	1
Pig.03877.1	turquoise	0.88886	1
Pig.07673.1	green	0.91976	1
MSTRG.25783.1	brown	0.596737	1
Pig.12696.1	turquoise	0.712866	1
Pig.00419.1	brown	0.85368	1
Pig.19078.1	blue	0.714383	1
Pig.13120.1	yellow	0.796844	1
Pig.12369.1	blue	0.806349	1
Pig.12000.1	blue	0.924134	1
Pig.05349.1	blue	0.659628	1
Pig.07122.1	yellow	0.923104	1
Pig.04041.1	turquoise	0.961553	1
Pig.21960.1	red	0.876127	1
Pig.12058.1	turquoise	0.942746	1
Pig.08496.1	turquoise	0.591128	1
Pig.19864.1	turquoise	0.886667	1
Pig.08627.1	blue	0.752532	1
Pig.23388.1	blue	0.949109	1
Pig.20395.1	blue	0.73874	1
Pig.22296.1	turquoise	0.935832	1
Pig.03422.1	brown	0.957051	1
Pig.13354.1	turquoise	0.969826	1
Pig.12457.1	turquoise	0.869876	1
MSTRG.26046.2	turquoise	0.967627	1
Pig.03653.1	blue	0.861236	1
Pig.19143.1	blue	0.382739	1
Pig.07835.1	turquoise	0.731363	1
Pig.13438.1	blue	0.842209	1
Pig.03270.1	brown	0.324776	1
Pig.21788.1	blue	0.949702	1
Pig.14667.1	blue	0.845289	1
Pig.21549.1	yellow	0.888347	1
Pig.02848.1	brown	0.480784	1
Pig.09404.1	turquoise	0.83983	1
Pig.06004.1	blue	0.294629	1
Pig.13436.1	blue	0.749555	1
Pig.17361.1	blue	0.862301	1
Pig.07318.1	brown	0.943792	1
Pig.02657.1	grey	0.837039	1
Pig.05793.1	brown	0.908312	1
MSTRG.2821.2	turquoise	0.931708	1
MSTRG.2821.4	turquoise	0.962687	1
MSTRG.2821.5	turquoise	0.91088	1
Pig.11679.1	blue	0.932117	1
Pig.15908.1	turquoise	0.982666	1
MSTRG.2673.3	turquoise	0.89661	1
Pig.01301.1	blue	0.730516	1
Pig.09383.1	turquoise	0.808069	1
Pig.18845.1	blue	0.883256	1
Pig.02704.1	turquoise	0.78588	1
Pig.14128.1	pink	0.831433	1
MSTRG.24046.1	turquoise	0.311832	1
Pig.12815.1	blue	0.839099	1
Pig.15956.1	turquoise	0.882434	1
Pig.14311.1	blue	0.459723	1
Pig.13374.1	blue	0.827909	1
Pig.17108.1	brown	0.734807	1
Pig.08246.1	turquoise	0.91751	1
Pig.11166.1	blue	0.86799	1
Pig.04932.1	turquoise	0.894045	1
Pig.05812.1	brown	0.918046	1
MSTRG.6270.1	blue	0.184601	1
Pig.20501.1	blue	0.661576	1
Pig.04732.1	turquoise	0.988623	1
MSTRG.3719.1	turquoise	0.944187	1
Pig.10805.1	brown	0.746338	1
Pig.21713.1	blue	0.246773	1
Pig.19221.1	blue	0.984818	1
MSTRG.12783.3	brown	0.889359	1
Pig.05220.1	turquoise	0.503656	1
MSTRG.12783.1	brown	0.764435	1
Pig.08835.1	blue	0.440935	1
Pig.19965.1	red	0.70455	1
MSTRG.12783.4	blue	0.759046	1
Pig.16553.1	blue	0.580667	1
Pig.14253.1	blue	0.779948	1
Pig.13365.1	blue	0.926234	1
Pig.05055.1	turquoise	0.964064	1
Pig.09238.1	turquoise	0.811821	1
Pig.03159.1	turquoise	0.942534	1
Pig.14462.1	blue	0.635601	1
Pig.05927.1	turquoise	0.941933	1
Pig.02860.1	turquoise	0.916937	1
Pig.18802.1	turquoise	0.572283	1
Pig.14041.1	blue	0.7344	1
Pig.04349.1	blue	0.889357	1
Pig.17677.1	turquoise	0.840499	1
Pig.13716.1	turquoise	0.786822	1
Pig.15970.1	turquoise	0.897983	1
Pig.07203.1	blue	0.91885	1
Pig.05228.1	turquoise	0.593217	1
Pig.14073.1	brown	0.87764	1
Pig.00243.1	turquoise	0.879626	1
Pig.11257.1	turquoise	0.839787	1
Pig.18970.1	brown	0.794988	1
Pig.09723.1	turquoise	0.765538	1
Pig.07511.1	blue	0.812581	1
Pig.06427.1	blue	0.82773	1
Pig.22463.1	turquoise	0.487651	1
Pig.18377.1	magenta	0.959096	1
MSTRG.17866.1	yellow	0.787462	1
MSTRG.17866.3	blue	0.620836	1
Pig.01993.1	brown	0.733206	1
Pig.03481.1	turquoise	0.912923	1
Pig.12644.1	blue	0.749227	1
Pig.01875.1	turquoise	0.944794	1
Pig.05855.1	pink	0.505499	1
Pig.10924.1	turquoise	0.885055	1
Pig.15906.1	brown	0.743436	1
Pig.20383.1	blue	0.862094	1
Pig.03510.1	brown	0.891635	1
MSTRG.11922.5	turquoise	0.929259	1
MSTRG.27322.1	yellow	0.899764	1
Pig.06558.1	brown	0.858324	1
Pig.10348.1	red	0.745893	1
Pig.13142.1	blue	0.451687	1
Pig.13476.1	blue	0.89948	1
MSTRG.24816.2	blue	0.906033	1
Pig.07416.1	blue	0.711587	1
Pig.13021.1	yellow	0.911887	1
Pig.11784.1	blue	0.854284	1
Pig.05612.1	brown	0.887426	1
Pig.23083.1	red	0.806041	1
Pig.03314.1	brown	0.884684	1
Pig.09205.1	brown	0.657954	1
Pig.18048.1	pink	0.621623	1
MSTRG.41680.2	turquoise	0.727548	1
Pig.14825.1	blue	0.807042	1
Pig.04149.1	turquoise	0.879668	1
Pig.13035.1	turquoise	0.978838	1
Pig.20393.1	turquoise	0.71891	1
Pig.20590.1	blue	0.760491	1
Pig.09908.1	brown	0.740474	1
Pig.06131.1	brown	0.710744	1
Pig.18328.1	yellow	0.827313	1
Pig.09202.1	blue	0.766031	1
Pig.04582.1	turquoise	0.98156	1
Pig.16371.1	brown	0.870553	1
Pig.05742.1	brown	0.889496	1
Pig.04512.1	turquoise	0.807966	1
Pig.04403.1	turquoise	0.955311	1
Pig.20626.1	red	0.563804	1
Pig.08772.1	green	0.473923	1
[truncated: 7,262 more rows]
