# Supplementary material for: Exploring the Molecular Mechanism of Skeletal Muscle Development in Ningxiang Pig by Weighted Gene Co-Expression Network Analysis
Source: Int J Mol Sci. 2024 Aug 22;25(16):9089. doi: 10.3390/ijms25169089 (PMC11354759; doi:10.3390/ijms25169089)
Supplement: Supplementary file 1 [file ijms-25-09089-s001.zip › ijms-3117345-supplementary/Table S3.xlsx]

## Sheet: Table S3-1
Determination of amino acid content in skeletal muscle of Ningxiang pig at different stages
Sample	Asp	Thr	Ser	Glu	Gly	Ala	Cys	Val	Met	Ile	Leu	Tyr	Phe	His	Lys	Arg	Pro	TAA	EAA	DAA
NX30dM1	1.85663	0.93069	0.63414	2.39343	0.87499	1.00782	0.96897	0.72763	0.3323	0.70418	1.13724	0.52486	0.46646	0.90053	1.52402	1.35577	0.8897	17.2294	6.72305	13.4077
NX30dM2	2.03224	0.8716	0.58696	2.51218	1.51797	1.2115	1.24829	0.74672	0.26237	0.7257	1.2209	0.51595	0.4986	0.87929	1.95918	0.98025	1.23756	19.0073	7.16436	14.7986
NX30dM3	1.93494	0.88418	0.5913	2.40157	1.20158	1.12269	1.01296	0.71243	0.27078	0.69092	1.16231	0.50718	0.46859	0.93068	1.9085	1.34743	1.0196	18.1676	7.02839	13.9757
NX90dM1	2.15412	0.97835	0.63442	2.69162	1.07448	1.1005	1.07123	0.79053	0.32588	0.78551	1.31045	0.58309	0.52619	1.07722	2.1366	1.24303	1.02045	19.5037	7.93073	14.7853
NX90dM2	2.69693	1.18332	0.8187	3.45672	2.70761	2.1148	1.53375	1.03861	0.45536	0.93454	1.56689	0.68126	0.66029	1.13782	2.55269	1.77643	2.10315	27.4189	9.52952	21.8848
NX90dM3	1.86799	0.86958	0.5613	2.39886	0.93062	0.97574	0.89797	0.69669	0.33911	0.70059	1.14789	0.51506	0.46614	0.89184	1.88518	1.08239	0.87532	17.1023	6.99702	12.9895
NX150dM1	1.2748	0.59251	0.38006	1.61469	0.55356	0.62952	0.59641	0.46466	0.23466	0.46082	0.77252	0.35665	0.3176	0.6205	1.28256	0.75541	0.53446	11.4414	4.74583	8.62822
NX150dM2	2.3445	1.02346	0.72957	2.96495	2.62464	1.71066	1.90948	0.90658	0.3813	0.78538	1.32375	0.57053	0.56163	1.0822	2.17062	1.56423	2.26044	24.9139	8.23492	20.076
NX150dM3	1.477	0.68705	0.45213	1.77339	0.72647	0.77544	0.71825	0.55604	0.22338	0.54564	0.89368	0.41426	0.36834	0.7533	1.61492	0.86888	0.90981	13.758	5.64235	10.3344
NX210dM1	1.18795	0.54621	0.35793	1.41831	0.52084	0.60789	0.53074	0.42946	0.20867	0.42088	0.70771	0.3244	0.28707	0.63245	1.15415	0.70054	0.66955	10.7048	4.3866	8.08487
NX210dM2	2.01979	0.93726	0.60996	2.45439	0.94661	1.04134	0.93015	0.75613	0.35466	0.74095	1.22238	0.55056	0.4941	1.08621	2.01402	1.14264	1.17622	18.4774	7.60571	13.9458
NX210dM3	2.21728	1.03611	0.68259	2.73587	1.15487	1.22623	0.95629	0.79989	0.42039	0.79049	1.32479	0.605	0.53559	1.16269	2.18033	1.25514	1.38591	20.4695	8.25028	15.5547

## Sheet: Table S3-2
Determination of fatty acid content in skeletal muscle of Ningxiang pig at different stages
Fat acid	Abbreviation	NX30dM1	NX30dM2	NX30dM3	NX90dM1	NX90dM2	NX90dM3	NX150dM1	NX150dM2	NX150dM3	NX210dM1	NX210dM2	NX210dM3
Butyric Acid	C4:0	0.000571537	4.13923e-05	2.18653e-05	0.413908	0.0240835	0.000730763	2.5088e-08	3.98576e-05	6.24116e-05	0.0122019	9.73198e-07	1.72598e-07
Caproic acid	C6:0	0.000529065	1.72648e-05	1.9179e-05	4.40462e-05	2.39203e-06	4.76891e-08	2.14641e-08	4.16423e-05	4.23375e-09	3.1235e-07	9.54683e-07	0.00445149
Caprylic acid	C8:0	0.000642755	3.28417e-05	1.01032e-05	0.433996	0.0253477	2.74222e-08	0.000242557	3.23836e-09	5.73443e-09	2.52158e-07	0.00773247	1.84414e-07
Capric acid	C10:0	0.000492612	4.01589e-05	1.80086e-05	3.94929e-05	2.23757e-06	3.48118e-08	2.22537e-08	2.67654e-09	5.65181e-09	2.45503e-07	7.99593e-07	1.56293e-07
hendecanoic acid	C11:0	0.000462136	3.16101e-05	2.1351e-05	3.45908e-05	1.42698e-06	5.21676e-08	1.43902e-08	2.92826e-09	4.54702e-09	5.73021e-07	7.75252e-07	1.79337e-07
Lauric acid	C12:0	0.000359334	2.0635e-05	1.6384e-05	3.65271e-05	1.63709e-06	4.97157e-08	1.40024e-08	2.79549e-09	4.53608e-09	6.85562e-07	6.26163e-07	2.11143e-06
tridecanoic acid	C13:0	0.00033548	3.69151e-05	1.6064e-05	4.18918e-05	2.13123e-06	3.6772e-08	1.81821e-08	2.71978e-09	4.3474e-09	5.37193e-07	3.70442e-07	4.31421e-05
Myristic acid	C14:0	0.000347646	2.40924e-05	1.19177e-05	3.54451e-05	1.59547e-06	3.39358e-08	1.71296e-08	1.99108e-09	3.44288e-09	4.92552e-07	8.44742e-07	2.80938e-07
Myristolic acid	C14:1	0.000533602	2.19225e-05	1.122e-05	3.14741e-05	1.42906e-06	4.53937e-08	1.37896e-08	2.4964e-09	3.19163e-09	5.9627e-07	8.65004e-07	3.42329e-06
Pentadecanoic Acid	C15:0	0.000902168	1.84395e-05	1.23092e-05	2.93094e-05	1.20217e-06	3.96267e-08	1.09311e-08	2.30676e-09	5.68108e-09	3.70096e-07	6.83464e-07	2.66424e-07
Pentadecenoic acid	C15:1	0.0187451	2.08109e-05	0.000218772	3.21848e-05	1.35783e-06	2.66303e-08	2.7691e-08	3.68733e-09	5.15838e-08	2.96128e-07	6.08322e-07	3.034e-07
Palmitic acid	C16:0	0.000768726	0.000147589	0.000218079	1.99826e-05	1.13029e-05	4.33146e-08	2.0152e-08	4.18869e-08	1.16577e-06	2.64192e-07	6.17367e-07	2.57585e-05
Palmitoleic acid	C16:1	0.000535918	0.00279596	1.46518e-05	2.00373e-05	0.000260276	3.80345e-08	1.99062e-07	4.05271e-09	5.54112e-08	2.47806e-07	4.84227e-07	1.86575e-07
Heptadecanoic Acid	C17:0	0.268014	0.00270256	0.00287464	2.89796e-05	3.22746e-06	3.91309e-07	1.2212e-08	1.0599e-06	1.24061e-06	6.80004e-07	4.21172e-07	0.000110507
cis-10-Heptadecenoic Acid	C17:1	0.00328675	0.000449215	0.0029065	0.000169994	2.00268e-05	4.15003e-08	4.24407e-06	7.98365e-09	1.4325e-08	3.75423e-07	1.09991e-06	4.61566e-06
Stearic acid	C18:0	0.052734	0.000431347	0.000640653	2.26261e-05	3.76941e-06	7.93596e-06	5.33798e-08	1.09701e-06	8.39252e-08	5.63674e-06	3.38054e-07	3.93966e-06
Elaidic acid	C18:1n9T	0.000473297	2.29344e-05	0.000604778	0.0039177	1.64698e-06	1.4709e-07	4.56028e-07	1.39847e-08	1.20747e-08	0.000118488	1.41922e-06	1.25335e-05
Oleic acid	C18:1n9C	0.00135232	5.3785e-05	1.83873e-05	6.75152e-05	3.22648e-06	8.46497e-06	2.28167e-07	8.17264e-08	6.89289e-07	6.49159e-07	1.06536e-05	1.10916e-07
Linoleic acid	C18:2n6T	0.00132451	0.00116289	2.6548e-05	0.00404554	0.00017053	2.2848e-07	1.03627e-08	9.87079e-09	7.82383e-09	1.04538e-05	8.66114e-07	5.4866e-07
Linoleic Acid	C18:2n6C	0.00099158	0.00343398	2.99786e-05	9.54177e-05	0.000318801	8.36527e-07	4.27932e-06	5.36634e-07	2.29856e-06	5.44002e-07	0.000266983	1.6844e-06
Arachidic acid	C20:0	0.0903949	0.00271146	0.000937032	0.000297448	2.64331e-05	1.68644e-07	4.9729e-08	5.00587e-09	1.03295e-07	2.94248e-07	1.49382e-06	2.61877e-05
Gamma Linolenic acid	C18:3n6	0.000694072	0.980026	0.97956	0.118643	0.949675	0.999207	0.999727	0.999913	0.99993	0.987358	0.99066	0.995196
Eicosenoic Acid	C20:1	0.321383	0.00214747	0.00321242	0.0023651	2.35894e-06	6.74045e-08	4.63815e-08	9.77155e-08	6.27348e-07	6.56215e-05	2.52076e-06	6.96214e-05
Linolenic acid	C18:3n3	0.0314603	0.0021469	0.00351534	4.60051e-05	6.46084e-06	1.06348e-05	6.58714e-06	1.51097e-06	1.34677e-08	4.21585e-07	1.66305e-05	9.67614e-06
Heneicosanoic acid	C21:0	0.00114957	4.45826e-05	0.000340856	0.00784387	8.63493e-06	5.40083e-06	5.44275e-07	9.52072e-08	5.56591e-07	0.000162671	1.89472e-06	3.41265e-07
Eicosadienoic acid	C20:2	0.0832971	0.000105432	0.00193211	0.000396647	8.14498e-06	4.76258e-08	3.50168e-08	4.72335e-07	1.15398e-08	1.33264e-05	0.000163697	2.74309e-05
Behenic Acid	C22:0	0.0848771	0.000122952	0.00193714	0.00553135	3.28482e-06	1.08493e-05	2.05763e-06	1.91926e-09	5.50847e-08	4.92664e-07	1.42661e-06	1.43336e-07
cis-8,11,14-Eicosatrienoic Acid	C20:3n6	0.00105831	8.94604e-05	1.77157e-05	0.00363108	1.11011e-05	7.7553e-06	1.72589e-08	4.74301e-07	2.10512e-08	4.00464e-05	0.000542092	8.75918e-07
Erucic Acid	C22:1n9	0.00304665	0.000393287	5.48496e-05	4.62874e-05	1.31086e-05	9.80102e-08	6.65772e-06	8.99572e-09	3.06398e-08	1.22697e-06	2.1366e-05	1.20772e-07
cis-11,14,17-Eicosatrienoic Acid	C20:3n3	0.00304848	0.000379836	0.000137155	0.00336125	3.59408e-06	7.02884e-06	2.62022e-06	3.50656e-08	2.27127e-08	3.51689e-06	0.000374479	3.21099e-06
Arachidonic Acid	C20:4n6	0.00424304	8.16315e-05	0.000141948	0.000171739	2.39028e-06	2.63662e-07	2.85344e-08	3.50181e-08	4.12166e-08	1.1705e-06	2.01968e-05	1.77834e-07
Tricosanoic Acid	C23:0	0.00683874	6.85161e-05	7.44405e-05	0.00022881	0	2.98496e-08	3.62032e-08	2.19278e-08	1.062e-08	1.43301e-06	8.83067e-07	9.48685e-07
cis-11,14-Eicosadienoic Acid	C22:2	0.00372237	6.44891e-05	3.05637e-05	0.000167896	0	5.06368e-07	1.01244e-08	4.05201e-08	3.84509e-08	2.38054e-07	8.03399e-05	6.84401e-07
Lignoceric acid	C24:0	0.00148368	7.31572e-05	0.000148105	0.000141171	0	2.5899e-07	2.24894e-06	2.75897e-08	1.54707e-08	7.51993e-07	4.47323e-07	3.26554e-07
cis-5,8,11,14,17-Eicosapentaenoic Acid	C20:5n3	0.00388133	3.83635e-05	0.00014306	0.000228151	0	3.3232e-07	1.51744e-08	4.45444e-09	8.59943e-09	5.96083e-06	8.00328e-05	1.56707e-07
Nervonic Acid	C24:1	0.00440141	0	5.44536e-05	2.81068e-05	0	3.26779e-07	1.25255e-07	2.68688e-08	0	3.77194e-07	7.4891e-06	2.08822e-06
cis-4,7,10,13,16,19-Docosahexaenoic Acid	C22:6n3	0.00161643	0	5.11885e-05	0.000255967	0	4.50729e-08	9.19678e-08	9.26955e-09	0	1.30804e-06	2.50558e-06	1.84251e-07

## Sheet: Table S3-3
Determination of slow twitch muscle fiber ratio in Ningxiang pig skeletal muscle at different stages
Sample	Slow twitch muscle fiber ratio
NX30dM1	0.136106
NX30dM2	0.11315
NX30dM3	0.124561
NX90dM1	0.0772637
NX90dM2	0.0996689
NX90dM3	0.104304
NX150dM1	0.133833
NX150dM2	0.1404
NX150dM3	0.150151
NX210dM1	0.0835514
NX210dM2	0.11175
NX210dM3	0.145317

## Sheet: Table S3-4
Measurement of Muscle Fiber Diameter of Skeletal Muscle in Ningxiang Pig at Different Stages
Sample	Muscle fiber diameter(μm)
NX30dM1	19
NX30dM2	19.5
NX30dM3	20.6
NX90dM1	41.6
NX90dM2	40.95
NX90dM3	39.3
NX150dM1	49.8
NX150dM2	48.6
NX150dM3	55.65
NX210dM1	66.7
NX210dM2	67.6
NX210dM3	67.5

## Sheet: Table S3-5
Determination of skeletal muscle Fiber density in Ningxiang Pigs at different stages
Sample	Muscle fiber density( /mm^2)
NX30dM1	1245.28
NX30dM2	1695.42
NX30dM3	1394.43
NX90dM1	593.686
NX90dM2	434.56
NX90dM3	516.999
NX150dM1	343.175
NX150dM2	293.967
NX150dM3	366.82
NX210dM1	281.825
NX210dM2	246.677
NX210dM3	219.836
