# Supplementary material for: Exploring the Molecular Mechanism of Skeletal Muscle Development in Ningxiang Pig by Weighted Gene Co-Expression Network Analysis
Source: Int J Mol Sci. 2024 Aug 22;25(16):9089. doi: 10.3390/ijms25169089 (PMC11354759; doi:10.3390/ijms25169089)
Supplement: Supplementary file 1 [file ijms-25-09089-s001.zip › ijms-3117345-supplementary/Table S4.xlsx]

## Sheet: Table S4
Transcripts related to skeletal muscle development in Ningxiang pigs obtained by WGCNA and differential expression methods
WGCNA	DE(Differential expression)
AKIRIN1	ATF3
BAG3	BTG1
CALCRL	C7H6orf125
CALD1	CHRNA1
CALM1	CHRND
CAMK2A	CITED2
CDKN1B	COPS2
COPS2	DDX5
CREB1	DLL1
CRYAB	EGR1
DDX5	EGR2
EGR1	FOS
EGR2	FOXN2
FMC1-LUC7L2	GJA1
FOS	GPX1
GNAQ	GPX1
HBEGF	GTF3C5
HDAC2	HEYL
HOMER1	HMG20B
INPP5F	HOMER1
KLF5	IFRD1
KLHL40	KLF5
LMOD2	KLF5
LRP6	KLHL40
MAP2K6	KLHL40
MEF2A	LMOD2
MNAT1	MEGF11
MSTN	MSTN
NFATC3	MSTRG.13018
NLN	MSTRG.30564
NR1D2	MSTRG.33055
PAK2	MSTRG.36777
PAXBP1	MSTRG.40639
PDCD4	MSTRG.4459
PPP3CA	MYF5
PRKAA1	MYF6
RBPJ	MYOCD
SLMAP	MYOD1
TMOD3	MYOG
TRIB1	NR1D2
USF2	NR4A1
XK	PAX7
YY1	PPP3CA
ZMPSTE24	PRKAA1
MSTRG.18296	RBM24
MSTRG.25308	SMO
MSTRG.25310	STAC3
MSTRG.31180	TARBP2
MSTRG.35863	XK
MSTRG.40342
MSTRG.40639
MSTRG.4459
